# Supplementary material for: A selective WDR5 degrader inhibits acute myeloid leukemia in patient-derived mouse models
Source: Sci Transl Med. Author manuscript; Available in PMC 2022 Mar 29. (PMC8500670; doi:10.1126/scitranslmed.abj1578)
Supplement: Data File [file NIHMS1744433-supplement-Data_File.xlsx]

## Sheet: Figure 4C
Fig 4C
		Relative intensity of signal in western blots						Relative intensity of signal in western blots
		0.5μM_18h						2.5μM_18h
		DMSO	OICR-9429	MS33N	MS33	MS67N	MS67	DMSO	OICR-9429	MS33N	MS33	MS67N	MS67
	EOL-1	1	1.40168	0.955665	0.354139	0.766684	0.0586534	1	1.0597	0.801604	0.697638	1.05942	0.0229981
	RS4;11	1	1.29493	1.24482	0.672305	1.08302	0.331114	1	0.989911	0.779374	0.690794	0.885056	0.280898
	THP-1	1	0.674404	0.427814	0.180761	0.508737	0.0702177	1	0.951643	0.892329	0.725418	1.09078	0.161629
	MOLM13	1	1.18655	0.882105	0.584108	1.19465	0.217315	1	1.43453	1.12745	0.87145	0.73793	0.060857
	KOPN8	1	1.05625	1.04481	0.65375	0.758956	0.0781602	1	0.914025	0.994161	1.14367	1.63716	0.097176
	HL60	1	1.04141	0.730967	0.431087	0.799568	0.158824	1	1.18833	1.35748	0.99537	1.11958	0.107507
	Average	1	1.1092	0.881031	0.479358	0.851936	0.152381	1	1.08969	0.992067	0.854057	1.08832	0.121844
	SD	0	0.253956	0.280236	0.192761	0.247908	0.107003	0	0.194636	0.2206	0.185375	0.305658	0.0907578
	t.test (vs.DMSO)		0.316981	0.322881	5.95742e-05	0.174184	2.88465e-09		0.28535	0.931546	0.0826478	0.495243	4.05827e-10
	t.test (vs.MS33)						0.00320669						0.000556638

## Sheet: Figure 4D
Fig 4D
		Relative intensity of signal in western blots
		MS33_18h
		DMSO	0.1μM	0.5μM	1.0μM	5.0μM	10.0μM
	MIA PaCa-2	1	1.15128	0.931785	1.237	1.30013	0.843513
	HPAF II	1	1.22174	1.03253	0.888079	0.661841	1.04735
	Panc 10.05	1	0.968493	0.932175	0.865276	0.819027	0.630539
	BxPC-3	1	1.00429	0.614068	0.582325	0.256543	0.328982
	Average	1	1.08645	0.877639	0.893171	0.759384	0.712597
	SD	0	0.119957	0.181994	0.268111	0.431402	0.307189
	t.test (vs. DMSO)		0.19957	0.227334	0.455877	0.307308	0.110498
		Relative intensity of signal in western blots
		MS67_18h
		DMSO	0.1μM	0.5μM	1.0μM	5.0μM	10.0μM
	MIA PaCa-2	1	0.198944	0.104016	0.0832882	0.0695965	0.076152
	HPAF II	1	0.492807	0.226713	0.173369	0.102322	0.0392566
	Panc 10.05	1	0.701065	0.414055	0.283627	0.0930588	0.062387
	BxPC-3	1	0.534771	0.319945	0.231373	0.144435	0.0988307
	Average	1	0.481897	0.266182	0.192914	0.102353	0.0691566
	SD	0	0.208975	0.132429	0.0858445	0.0312529	0.0249621
	t.test (vs. DMSO)		0.00255604	3.21433e-05	1.46114e-06	1.86967e-09	3.91132e-10

## Sheet: Figure 4G
			Stats - MS67					Log2 TMT intensities
Majority protein IDs	Protein names	Gene names	T-test -log p-value DMSO_MS67	Student's T-test q-value DMSO_MS67	Log2 FC DMSO_MS67	X	X	DMSO-1	DMSO-2	DMSO-3	MS67 -1	MS67 -2	MS67 -3	Peptides	Razor + unique peptides	Unique peptides	Sequence coverage [%]	Unique + razor sequence coverage [%]	Unique sequence coverage [%]	Mol. weight [kDa]	Q-value	Score	Intensity	MS/MS count	Student's T-test Test statistic DMSO_MS67	Protein IDs
P61964	WD repeat-containing protein 5	WDR5	5.00317	0	-0.648743			16.6741	16.6608	16.6034	15.9806	16.0091	16.0023	7	7	7	26.3	26.3	26.3	36.588	0	46.049	649670000	17	27.8226	P61964
Q9Y2R4	Probable ATP-dependent RNA helicase DDX52	DDX52	2.13001	0.0161892	-0.474871			13.5594	13.2532	13.3795	12.983	12.8706	12.914	5	5	5	11	11	11	67.497	0	10.907	226670000	6	5.0147	Q9Y2R4
P17028	Zinc finger protein 24	ZNF24	2.84504	0.0094965	-0.438485			9.31952	9.3842	9.48875	8.93103	8.93423	9.01175	3	3	3	13.3	13.3	13.3	42.155	0	9.3483	37823000	4	7.84111	P17028
Q9BX68	Histidine triad nucleotide-binding protein 2, mitochondrial	HINT2	2.1596	0.0159275	-0.420056			15.8955	16.1236	15.9582	15.4964	15.6556	15.5651	5	5	5	42.3	42.3	42.3	17.162	0	39.328	1473400000	12	5.11196	Q9BX68
Q9P2B7	Cilia- and flagella-associated protein 97	CFAP97	1.11496	0.0703832	-0.346817			12.7239	12.8846	12.6015	12.1898	12.3715	12.6082	1	1	1	1.7	1.7	1.7	59.474	0.0054232	2.1553	6060300	1	2.37093	Q9P2B7
P84090	Enhancer of rudimentary homolog	ERH	1.55787	0.0328028	-0.333526			17.6831	17.73	17.6644	17.5313	17.1972	17.3484	6	6	6	47.1	47.1	47.1	12.259	0	29.068	6768200000	46	3.3842	P84090
Q8NAF0	Zinc finger protein 579	ZNF579	0.800233	0.145758	-0.324694			12.25	12.2934	12.3538	12.3241	11.9046	11.6944	1	1	1	2.8	2.8	2.8	60.509	0	7.7529	45548000	2	1.7315	Q8NAF0
O15173	Membrane-associated progesterone receptor component 2	PGRMC2	2.16746	0.0158652	-0.319265			13.252	13.1308	13.1518	12.7753	12.947	12.8545	4	3	3	12.6	8.5	8.5	23.818	0	5.6725	123510000	7	5.13803	O15173
P23284	Peptidyl-prolyl cis-trans isomerase B	PPIB	2.67736	0.00968421	-0.313258			19.3393	19.3355	19.2089	18.9814	19.0006	18.9619	18	18	18	57.9	57.9	57.9	23.742	0	127.04	30585000000	86	7.07877	P23284
O75531	Barrier-to-autointegration factor;Barrier-to-autointegration factor, N-terminally processed	BANF1	2.07769	0.0168979	-0.310214			17.3821	17.1766	17.2506	17.0025	16.9297	16.9465	6	6	6	58.4	58.4	58.4	10.058	0	20.902	3186000000	21	4.84628	O75531
Q8TAA5	GrpE protein homolog 2, mitochondrial	GRPEL2	1.03892	0.0842642	-0.304272			12.0079	12.289	12.2143	12.0659	11.6912	11.8414	3	3	3	12.4	12.4	12.4	25.431	0	5.9794	215450000	5	2.21195	Q8TAA5
Q96AE7	Tetratricopeptide repeat protein 17	TTC17	0.892888	0.116937	-0.299328			12.0271	11.978	11.9817	11.9165	11.7763	11.396	1	1	1	0.7	0.7	0.7	129.56	0.0049775	2.2059	5404900	1	1.91524	Q96AE7
P16104	Histone H2AX	H2AFX	0.207155	0.689868	-0.297185			20.1459	21.1997	21.8656	21.0557	20.2973	20.9667	9	9	4	49	49	12.6	15.144	0	114.76	201100000000	165	0.53557	P16104
Q9NZJ6	Ubiquinone biosynthesis O-methyltransferase, mitochondrial	COQ3	0.817549	0.139036	-0.296			11.6801	11.7378	11.9785	11.7553	11.4836	11.2695	2	2	2	7.3	7.3	7.3	41.054	0	10.264	41481000	4	1.76563	Q9NZJ6
P13284	Gamma-interferon-inducible lysosomal thiol reductase	IFI30	1.66051	0.0280283	-0.294781			13.1957	13.4003	13.3731	13.1055	12.9368	13.0425	2	2	2	8	8	8	27.963	0	5.719	64695000	5	3.64583	P13284
Q14934;Q13469;O95644;Q12968	Nuclear factor of activated T-cells, cytoplasmic 4;Nuclear factor of activated T-cells, cytoplasmic 2;Nuclear factor of activated T-cells, cytoplasmic 1;Nuclear factor of activated T-cells, cytoplasmic 3	NFATC4;NFATC2;NFATC1;NFATC3	0.644711	0.214649	-0.291886			10.3928	10.1974	10.4868	9.74997	10.3936	10.0577	1	1	1	1	1	1	95.448	0.0019646	2.6428	4573600	1	1.42749	Q14934;Q13469;O95644;Q12968
Q9H1K1	Iron-sulfur cluster assembly enzyme ISCU, mitochondrial	ISCU	1.37513	0.0428671	-0.291598			11.9267	11.8718	11.8392	11.4952	11.4888	11.7789	2	2	2	15.6	15.6	15.6	17.999	0	9.5718	65336000	3	2.94551	Q9H1K1
P14406	Cytochrome c oxidase subunit 7A2, mitochondrial	COX7A2	1.25731	0.0527624	-0.282626			15.2354	15.4302	15.5377	15.2074	15.0109	15.1371	2	2	2	27.7	27.7	27.7	9.3959	0	17.054	980720000	8	2.67884	P14406
Q96RQ3	Methylcrotonoyl-CoA carboxylase subunit alpha, mitochondrial	MCCC1	0.74933	0.163654	-0.277687			10.9186	10.9869	10.9738	10.4289	10.615	11.0023	4	4	4	7.9	7.9	7.9	80.472	0	10.436	396140000	7	1.63158	Q96RQ3
P39210	Protein Mpv17	MPV17	1.35573	0.0440352	-0.277223			12.7628	12.5382	12.5887	12.4712	12.2389	12.3479	2	2	2	18.2	18.2	18.2	19.733	0	53.043	382070000	2	2.9008	P39210
Q9UKM9	RNA-binding protein Raly	RALY	2.33129	0.0139067	-0.27395			18.3769	18.3413	18.2234	18.0237	18.0317	18.0644	11	11	11	30.4	30.4	30.4	32.463	0	94.04	7678400000	43	5.70612	Q9UKM9
O00767	Acyl-CoA desaturase	SCD	0.799198	0.14601	-0.269532			11.397	11.513	11.8338	11.4392	11.1506	11.3454	1	1	1	3.6	3.6	3.6	41.522	0.00051151	3.346	11790000	1	1.72946	O00767
Q8IUE6	Histone H2A type 2-B	HIST2H2AB	1.69325	0.0272617	-0.258096			14.949	14.9424	14.7592	14.6637	14.6468	14.5657	7	3	3	51.5	16.9	16.9	13.995	0	8.6024	1918300000	13	3.7318	Q8IUE6
Q9Y6G3	39S ribosomal protein L42, mitochondrial	MRPL42	1.22003	0.0570596	-0.256392			11.5347	11.5691	11.824	11.4343	11.3118	11.4126	1	1	1	10.6	10.6	10.6	16.661	0.00051282	3.3738	62877000	1	2.59679	Q9Y6G3
Q5M775	Cytospin-B	SPECC1	1.90276	0.019879	-0.255817			14.0893	14.1292	14.1466	13.9689	13.7729	13.8559	4	4	4	3	3	3	118.58	0	4.1003	783010000	6	4.31368	Q5M775;Q9BXL6
Q9UBG0	C-type mannose receptor 2	MRC2	1.08729	0.0745928	-0.253318			11.386	11.2392	11.1272	10.8541	11.0081	11.1302	2	2	2	1.8	1.8	1.8	166.67	0.00075719	3.1171	12194000	3	2.31266	Q9UBG0
Q9P0W2	SWI/SNF-related matrix-associated actin-dependent regulator of chromatin subfamily E member 1-related	HMG20B	1.66909	0.0279587	-0.252887			12.052	11.8368	12.0118	11.6798	11.7483	11.7138	1	1	1	3.8	3.8	3.8	35.812	0.002426	2.5091	8084300	2	3.66824	Q9P0W2
Q6NXR4	TELO2-interacting protein 2	TTI2	0.706285	0.181562	-0.24824			11.0691	10.9986	11.0994	11.122	10.6683	10.6321	1	1	1	3.1	3.1	3.1	56.914	0	5.9584	103750000	1	1.54747	Q6NXR4
O14681	Etoposide-induced protein 2.4 homolog	EI24	1.37103	0.0430698	-0.247176			12.5209	12.4696	12.3814	12.3396	12.0845	12.2063	3	3	3	7.4	7.4	7.4	38.964	0	4.7431	188930000	5	2.93604	O14681
O14561	Acyl carrier protein, mitochondrial	NDUFAB1	3.74311	0.00289855	-0.243887			17.3476	17.3761	17.3932	17.1501	17.1069	17.1283	4	4	4	21.2	21.2	21.2	17.417	0	20.468	6638000000	19	13.3756	O14561
Q9P0P8	Uncharacterized protein C6orf203	C6orf203	0.964027	0.100291	-0.243219			10.6442	10.8393	10.933	10.4069	10.6854	10.5944	2	2	2	9.2	9.2	9.2	27.941	0	3.9063	91976000	3	2.05851	Q9P0P8
Q86TM6	E3 ubiquitin-protein ligase synoviolin	SYVN1	3.19208	0.00497619	-0.242786			12.0245	11.965	11.9872	11.7728	11.7136	11.7619	2	2	2	2.9	2.9	2.9	67.684	0.0043073	2.2944	4111400	3	9.65952	Q86TM6
Q5VUM1	Succinate dehydrogenase assembly factor 4, mitochondrial	SDHAF4	2.3129	0.0146644	-0.239039			14.1297	14.0865	14.0608	13.7817	13.871	13.9073	2	2	2	18.5	18.5	18.5	12.213	0	4.7525	54217000	3	5.63995	Q5VUM1
Q9UGU0	Transcription factor 20	TCF20	1.78052	0.0232867	-0.238414			14.465	14.2993	14.3606	14.1139	14.0893	14.2065	3	3	3	1.4	1.4	1.4	211.77	0	5.0984	183610000	3	3.96729	Q9UGU0
P56181	NADH dehydrogenase [ubiquinone] flavoprotein 3, mitochondrial	NDUFV3	2.42553	0.012549	-0.232539			12.9555	12.9307	12.9213	12.7709	12.6956	12.6434	1	1	1	14.8	14.8	14.8	11.94	0	7.6727	117720000	2	6.0554	P56181
Q96SK2	Transmembrane protein 209	TMEM209	1.84746	0.0223388	-0.231654			13.1089	13.0253	13.1986	12.8334	12.8869	12.9175	2	2	2	5	5	5	62.921	0	6.1422	52672000	3	4.1545	Q96SK2
Q9HAT2	Sialate O-acetylesterase	SIAE	1.54155	0.0336122	-0.230729			12.9464	13.0367	13.0481	12.7883	12.8808	12.6699	2	2	2	2.9	2.9	2.9	58.314	0.0036032	2.3468	12779000	3	3.34367	Q9HAT2
Q9H0H0	Integrator complex subunit 2	INTS2	0.72102	0.174892	-0.229205			10.427	10.0863	10.1484	10.1441	10.029	9.80095	1	1	1	1.1	1.1	1.1	134.32	0.0002588	3.527	6044300	1	1.57624	Q9H0H0
P03928	ATP synthase protein 8	MT-ATP8	1.19684	0.060131	-0.226996			13.0407	13.065	12.7922	12.7358	12.7083	12.7728	1	1	1	13.2	13.2	13.2	7.9916	0.0054245	2.1555	295170000	2	2.54628	P03928
Q96D53	AarF domain-containing protein kinase 4	ADCK4	1.86943	0.0210462	-0.226406			12.1544	12.0656	12.2031	11.8451	11.962	11.9368	1	1	1	1.8	1.8	1.8	60.069	0.0019622	2.6368	11815000	1	4.21724	Q96D53
P07910	Heterogeneous nuclear ribonucleoproteins C1/C2	HNRNPC	3.09907	0.00642105	-0.223077			20.2796	20.2322	20.2354	20.0364	19.9891	20.0524	22	22	22	41.2	41.2	41.2	33.67	0	178.57	123930000000	194	9.13754	P07910;P0DMR1;O60812;B7ZW38;B2RXH8
Q6P4Q7;Q8NE01;Q9H8M5	Metal transporter CNNM4;Metal transporter CNNM3;Metal transporter CNNM2	CNNM4;CNNM3;CNNM2	1.77064	0.0238153	-0.222526			12.9895	13.0598	13.1119	12.7476	12.8498	12.8963	2	2	2	1.9	1.9	1.9	86.606	0.0021973	2.5752	106950000	3	3.94017	Q6P4Q7;Q8NE01;Q9H8M5
Q9NQH7	Probable Xaa-Pro aminopeptidase 3	XPNPEP3	0.88832	0.118356	-0.221693			12.1542	12.2598	12.3999	12.2332	11.9685	11.9472	2	2	2	5.7	5.7	5.7	57.033	0	6.456	56997000	3	1.90611	Q9NQH7
P24723	Protein kinase C eta type	PRKCH	1.62729	0.0293414	-0.221256			14.3469	14.4538	14.4902	14.2467	14.1196	14.2608	1	1	1	1.5	1.5	1.5	77.828	0.0082854	1.9075	259630000	2	3.55985	P24723
Q15910	Histone-lysine N-methyltransferase EZH2	EZH2	2.38791	0.0128996	-0.221224			13.5126	13.4297	13.4263	13.2738	13.1894	13.2417	4	4	3	8.8	8.8	7.1	85.362	0	22.701	88650000	7	5.9139	Q15910
P16402	Histone H1.3	HIST1H1D	1.12475	0.068517	-0.219302			16.9415	16.7536	16.758	16.6266	16.4697	16.6989	16	8	8	42.5	19.5	19.5	22.35	0	12.706	8192600000	22	2.39166	P16402;REV__P16402
Q8N0U8	Vitamin K epoxide reductase complex subunit 1-like protein 1	VKORC1L1	1.57711	0.0314253	-0.218878			13.7545	13.59	13.6736	13.4631	13.3759	13.5224	2	2	2	10.2	10.2	10.2	19.835	0.00026028	3.6278	103010000	4	3.43235	Q8N0U8
Q99757	Thioredoxin, mitochondrial	TXN2	1.18602	0.0608078	-0.217356			15.1207	15.2698	15.4047	15.0759	15.0721	14.9951	2	2	2	21.7	21.7	21.7	18.383	0	30.018	1412500000	6	2.52282	Q99757
Q9Y221	60S ribosome subunit biogenesis protein NIP7 homolog	NIP7	1.72561	0.0255593	-0.216839			16.782	16.6119	16.6632	16.4805	16.4188	16.5073	7	7	7	59.4	59.4	59.4	20.462	0	68.347	3954700000	19	3.81804	Q9Y221
Q96A35	39S ribosomal protein L24, mitochondrial	MRPL24	2.10027	0.0166952	-0.215351			16.7622	16.849	16.8878	16.6572	16.5769	16.6189	7	7	7	31.5	31.5	31.5	24.915	0	43.859	1272300000	14	4.91843	Q96A35
Q9UHK0	Nuclear fragile X mental retardation-interacting protein 1	NUFIP1	1.03542	0.0846765	-0.214127			11.6875	11.7071	11.509	11.2971	11.5526	11.4115	3	3	3	5.3	5.3	5.3	56.299	0	4.6159	30476000	3	2.20472	Q9UHK0
Q9P021	Cysteine-rich PDZ-binding protein	CRIPT	0.867619	0.124	-0.213856			14.1321	13.8249	13.9872	13.7472	13.6531	13.9023	1	1	1	8.9	8.9	8.9	11.216	0.0024331	2.5425	33341000	2	1.86484	Q9P021
P21817	Ryanodine receptor 1	RYR1	1.09848	0.0730709	-0.213591			12.799	12.4873	12.6545	12.404	12.4578	12.4382	1	1	1	0.2	0.2	0.2	565.17	0.0082778	1.8997	8660100	1	2.33618	P21817
O15127	Secretory carrier-associated membrane protein 2	SCAMP2	3.01696	0.00672222	-0.212044			13.2802	13.2757	13.2332	13.0673	13.0731	13.0127	4	4	4	14.6	14.6	14.6	36.648	0	15.157	1186800000	9	8.69855	O15127
P49711	Transcriptional repressor CTCF	CTCF	3.88106	0	-0.211952			17.0311	17.0236	17.0484	16.8462	16.8178	16.8032	13	13	13	15	15	15	82.785	0	56.556	1389600000	22	14.5008	P49711;Q8NI51
P48735	Isocitrate dehydrogenase [NADP], mitochondrial	IDH2	4.83541	0	-0.211702			18.6807	18.7004	18.6828	18.4806	18.483	18.4652	20	20	20	47.6	47.6	47.6	50.909	0	218.87	9081000000	53	25.2498	P48735
O15091	Mitochondrial ribonuclease P protein 3	KIAA0391	2.0865	0.0170179	-0.210724			14.4251	14.3345	14.3105	14.1909	14.1446	14.1025	8	8	8	14.9	14.9	14.9	67.315	0	18.85	96023000	11	4.87431	O15091
Q9BRJ2	39S ribosomal protein L45, mitochondrial	MRPL45	2.73331	0.0101134	-0.210409			17.1503	17.192	17.1563	16.9993	16.9107	16.9574	10	10	10	37.9	37.9	37.9	35.351	0	25.556	2293700000	24	7.32547	Q9BRJ2
P61604	10 kDa heat shock protein, mitochondrial	HSPE1	2.2921	0.0147306	-0.209983			19.2662	19.2144	19.1469	18.9691	19.0176	19.0108	10	10	10	79.4	79.4	79.4	10.932	0	51.988	93887000000	92	5.56586	P61604
Q71UI9;P0C0S5	Histone H2A.V;Histone H2A.Z	H2AFV;H2AFZ	1.2863	0.0497917	-0.20837			17.3413	17.4521	17.5333	17.3334	17.2083	17.1599	5	3	3	31.2	24.2	24.2	13.509	0	72.119	5886900000	24	2.74338	Q71UI9;P0C0S5
O43597	Protein sprouty homolog 2	SPRY2	2.32516	0.0143248	-0.208343			13.9153	13.8078	13.854	13.6598	13.6136	13.6787	2	2	2	5.1	5.1	5.1	34.688	0.000516	3.4756	68571000	4	5.68402	O43597
O75947	ATP synthase subunit d, mitochondrial	ATP5H	4.3214	0	-0.207422			18.6392	18.6423	18.6547	18.4441	18.4184	18.4514	13	13	13	70.8	70.8	70.8	18.491	0	116.36	11636000000	65	18.743	O75947
P10809	60 kDa heat shock protein, mitochondrial	HSPD1	2.65725	0.00980328	-0.206793			21.9144	21.9481	21.9607	21.772	21.684	21.7468	44	44	44	77.1	77.1	77.1	61.054	0	323.31	533400000000	620	6.99192	P10809
Q9NX14	NADH dehydrogenase [ubiquinone] 1 beta subcomplex subunit 11, mitochondrial	NDUFB11	2.09623	0.0168877	-0.206391			14.9671	14.9134	14.9236	14.7719	14.6511	14.762	4	4	4	39.2	39.2	39.2	17.316	0	21.136	913450000	13	4.90547	Q9NX14
O75027	ATP-binding cassette sub-family B member 7, mitochondrial	ABCB7	1.39333	0.0417486	-0.206373			13.1316	13.0504	13.149	12.8195	13.0249	12.8676	5	5	5	7.8	7.8	7.8	82.64	0	13.642	337970000	7	2.98778	O75027
P10643	Complement component C7	C7	1.91719	0.0194344	-0.205849			15.5234	15.5666	15.5198	15.4188	15.2722	15.3013	11	11	11	17.9	17.9	17.9	93.517	0	49.157	242920000	17	4.35593	P10643;CON__Q29RQ1;Q12884
Q9Y496;O15066	Kinesin-like protein KIF3A;Kinesin-like protein KIF3B;Kinesin-like protein KIF3B, N-terminally processed	KIF3A;KIF3B	0.70641	0.181465	-0.205638			10.1484	9.93032	10.2742	9.87309	9.78463	10.0783	1	1	1	1.9	1.9	1.9	80.04	0.006562	2.1024	3314700	1	1.54772	Q9Y496;O15066
P38646	Stress-70 protein, mitochondrial	HSPA9	2.8063	0.00957288	-0.205491			21.8041	21.7824	21.7743	21.6007	21.5313	21.6124	66	66	65	70.8	70.8	70.8	73.68	0	323.31	324030000000	497	7.65875	P38646
P31930	Cytochrome b-c1 complex subunit 1, mitochondrial	UQCRC1	3.80917	0.00192857	-0.203215			18.0335	18.0072	18.0411	17.8358	17.833	17.8033	15	14	14	45.4	44	44	52.645	0	323.31	9748700000	50	13.9035	P31930
Q9UII2	ATPase inhibitor, mitochondrial	ATPIF1	1.48372	0.0372289	-0.20278			15.8321	15.6614	15.6347	15.4967	15.4896	15.5337	7	7	7	35.8	35.8	35.8	12.249	0	17.454	3566200000	22	3.20224	Q9UII2
Q86UQ4	ATP-binding cassette sub-family A member 13	ABCA13	1.29866	0.0481604	-0.202323			12.5943	12.5427	12.3877	12.2291	12.3482	12.3405	2	2	2	0.3	0.3	0.3	576.15	0.0067348	2.004	137580000	2	2.77111	Q86UQ4
Q9UHA4	Ragulator complex protein LAMTOR3	LAMTOR3	1.86017	0.0216537	-0.202269			14.0073	14.0407	14.0259	13.7313	13.8455	13.8901	1	1	1	22.6	22.6	22.6	13.623	0	36.335	330960000	2	4.19072	Q9UHA4
Q9NVV0	Trimeric intracellular cation channel type B	TMEM38B	2.11541	0.0163574	-0.201811			13.1064	13.2217	13.2213	12.9952	12.9545	12.9942	1	1	1	4.1	4.1	4.1	32.509	0.0082968	1.9204	40412000	1	4.96726	Q9NVV0
O43181	NADH dehydrogenase [ubiquinone] iron-sulfur protein 4, mitochondrial	NDUFS4	2.58855	0.0110513	-0.20133			15.4335	15.3629	15.3474	15.1744	15.1587	15.2068	4	4	4	20.6	20.6	20.6	20.108	0	25.176	478620000	12	6.70209	O43181
P48723	Heat shock 70 kDa protein 13	HSPA13	1.16663	0.0629894	-0.201135			14.0752	14.3368	14.2313	14.0371	13.9571	14.0456	4	4	4	9.1	9.1	9.1	51.927	0	19.196	878550000	8	2.48105	P48723
P35610	Sterol O-acyltransferase 1	SOAT1	1.63791	0.0287339	-0.201122			16.4758	16.6463	16.6007	16.4194	16.3559	16.3441	4	4	4	9.6	9.6	9.6	64.734	0	29.256	1539500000	9	3.58721	P35610
Q9HBL7	Plasminogen receptor (KT)	PLGRKT	1.66838	0.0279144	-0.200396			13.1275	13.0445	13.2002	12.9265	12.9761	12.8685	2	2	2	15.6	15.6	15.6	17.201	0	4.961	83872000	2	3.66638	Q9HBL7
O14684	Prostaglandin E synthase	PTGES	1.65131	0.0279844	-0.20037			15.3328	15.2957	15.2043	15.1066	15.1271	14.998	2	2	2	11.8	11.8	11.8	17.102	0	5.8844	1878300000	18	3.62188	O14684
P00367;P49448	Glutamate dehydrogenase 1, mitochondrial;Glutamate dehydrogenase 2, mitochondrial	GLUD1;GLUD2	3.07508	0.00625641	-0.199441			18.9309	18.9635	18.9573	18.7703	18.7116	18.7714	27	27	27	47.8	47.8	47.8	61.397	0	232.75	15749000000	105	9.00719	P00367;P49448
Q9UGY1	Nucleolar protein 12	NOL12	0.744542	0.165432	-0.19943			12.3835	12.7484	12.6898	12.5035	12.3671	12.3528	1	1	1	10.3	10.3	10.3	24.663	0	37.475	43045000	1	1.62222	Q9UGY1
Q8TAE8	Growth arrest and DNA damage-inducible proteins-interacting protein 1	GADD45GIP1	1.53862	0.0336138	-0.19924			16.9076	17.0005	17.0341	16.8724	16.7219	16.7502	5	5	5	21.2	21.2	21.2	25.384	0	19.638	1644900000	11	3.33642	Q8TAE8
Q9BSC4	Nucleolar protein 10	NOL10	1.993	0.0185	-0.199078			16.555	16.5524	16.5473	16.439	16.3143	16.3041	13	13	13	26	26	26	80.301	0	176.18	1783800000	21	4.58272	Q9BSC4
Q6ZXV5	Transmembrane and TPR repeat-containing protein 3	TMTC3	1.5094	0.0353592	-0.198689			15.5537	15.6226	15.4988	15.4508	15.2818	15.3465	2	2	2	2.4	2.4	2.4	104.01	0	7.5485	226310000	5	3.26462	Q6ZXV5
Q9UBS4	DnaJ homolog subfamily B member 11	DNAJB11	1.54603	0.0334477	-0.197912			17.1827	17.331	17.3225	17.1479	17.059	17.0356	8	8	8	33.2	33.2	33.2	40.513	0	76.575	2476600000	26	3.35477	Q9UBS4
Q6UW56	All-trans retinoic acid-induced differentiation factor	ATRAID	1.06736	0.0780424	-0.197856			13.0812	13.2355	12.9518	12.8333	12.928	12.9137	1	1	1	3.1	3.1	3.1	24.746	0.0082455	1.8587	54375000	2	2.27101	Q6UW56
Q9BPW8	Protein NipSnap homolog 1	NIPSNAP1	1.84442	0.0223718	-0.197686			16.8988	16.771	16.745	16.6131	16.6087	16.6	9	9	7	30.3	30.3	27.5	33.31	0	49.027	2728500000	18	4.14588	Q9BPW8
Q6FI13;Q16777	Histone H2A type 2-A;Histone H2A type 2-C	HIST2H2AA3;HIST2H2AC	1.47677	0.0371354	-0.197664			15.9501	15.7743	15.7843	15.6694	15.5902	15.6561	8	4	1	65.4	47.7	22.3	14.095	0	63.779	10878000000	13	3.18547	Q6FI13;Q16777
Q9UNK0	Syntaxin-8	STX8	1.09529	0.0733917	-0.196766			11.9146	11.9824	11.7353	11.6632	11.6195	11.7593	2	2	2	8.5	8.5	8.5	26.906	0	6.1003	197470000	2	2.32946	Q9UNK0
P52815	39S ribosomal protein L12, mitochondrial	MRPL12	4.5201	0	-0.196354			17.6466	17.6535	17.6609	17.4737	17.446	17.4523	6	6	6	39.9	39.9	39.9	21.348	0	72.247	6593100000	30	21.0346	P52815
Q9Y3D7	Mitochondrial import inner membrane translocase subunit TIM16	PAM16	3.14307	0.00517778	-0.196288			16.8994	16.8475	16.8307	16.6689	16.6621	16.6578	6	6	6	52.8	52.8	52.8	13.825	0	193.22	1121700000	19	9.38113	Q9Y3D7
P61020	Ras-related protein Rab-5B	RAB5B	1.23216	0.0555996	-0.196163			11.7582	11.6219	11.7686	11.5183	11.4206	11.6213	4	2	2	22.3	12.1	12.1	23.707	0	6.5165	24154000	2	2.62337	P61020
O14874	[3-methyl-2-oxobutanoate dehydrogenase [lipoamide]] kinase, mitochondrial	BCKDK	3.65897	0.0025	-0.19557			14.106	14.1363	14.131	13.9412	13.9045	13.9409	2	2	2	5.8	5.8	5.8	46.36	0	8.102	764860000	4	12.7312	O14874
Q14563	Semaphorin-3A	SEMA3A	1.12966	0.0681047	-0.194924			12.1646	12.047	11.8867	11.8567	11.8241	11.8327	1	1	1	1.6	1.6	1.6	88.888	0	4.3029	92048000	2	2.40208	Q14563
O75394	39S ribosomal protein L33, mitochondrial	MRPL33	1.01914	0.0879982	-0.194408			13.5588	13.3852	13.3522	13.147	13.3576	13.2084	2	2	2	38.5	38.5	38.5	7.6191	0	14.788	69480000	4	2.17114	O75394
Q9BRU9	rRNA-processing protein UTP23 homolog	UTP23	2.31351	0.0146892	-0.193724			14.5954	14.5659	14.5144	14.4056	14.3691	14.3198	2	2	2	4.8	4.8	4.8	28.402	0	6.5013	71201000	3	5.64214	Q9BRU9
Q08431	Lactadherin;Lactadherin short form;Medin	MFGE8	1.42574	0.0402153	-0.19371			12.315	12.3433	12.2198	12.0307	12.1988	12.0675	1	1	1	2.6	2.6	2.6	43.122	0.0052083	2.1873	8605300	2	3.06379	Q08431
P16401	Histone H1.5	HIST1H1B	1.33867	0.0453572	-0.193562			18.745	18.5765	18.5925	18.469	18.3641	18.5002	18	13	13	45.6	34.1	34.1	22.58	0	41.729	53118000000	69	2.86174	P16401
Q92544	Transmembrane 9 superfamily member 4	TM9SF4	1.96389	0.0186246	-0.192881			16.756	16.6836	16.6368	16.4523	16.5389	16.5066	8	8	8	16.5	16.5	16.5	74.518	0	76.277	1226800000	16	4.49466	Q92544
Q15424	Scaffold attachment factor B1	SAFB	4.21491	0	-0.192692			18.7746	18.765	18.7496	18.5776	18.5541	18.5794	42	42	26	46.7	46.7	29.6	102.64	0	300.62	11309000000	138	17.6176	Q15424
Q06481	Amyloid-like protein 2	APLP2	1.18877	0.0606845	-0.192643			13.8952	13.6847	13.6931	13.6062	13.5005	13.5884	4	4	4	4.8	4.8	4.8	86.955	0	15.38	153170000	7	2.52878	Q06481
A6NKT7;Q7Z3J3	RanBP2-like and GRIP domain-containing protein 3;RanBP2-like and GRIP domain-containing protein 4	RGPD3;RGPD4	1.15552	0.0644712	-0.192111			13.1709	13.3895	13.3222	13.1467	13.0141	13.1454	31	1	1	16.2	0.7	0.7	197.48	0	4.7262	96960000	3	2.45722	A6NKT7;Q7Z3J3
Q02040	A-kinase anchor protein 17A	AKAP17A	3.80505	0.00189474	-0.191529			16.8719	16.8366	16.8685	16.6608	16.6582	16.6834	14	14	14	22	22	22	80.735	0	32.218	972140000	19	13.8699	Q02040;REV__Q8N4N8
Q9Y2P8	RNA 3-terminal phosphate cyclase-like protein	RCL1	2.76918	0.0100571	-0.190619			15.6866	15.6376	15.6767	15.508	15.4833	15.4378	4	4	4	13.9	13.9	13.9	40.842	0	18.806	248130000	11	7.4876	Q9Y2P8
O43169	Cytochrome b5 type B	CYB5B	3.65509	0.00243902	-0.190144			16.8795	16.8824	16.8802	16.7176	16.666	16.688	5	5	5	42.5	42.5	42.5	16.332	0	106.9	3644800000	32	12.7021	O43169
O75376	Nuclear receptor corepressor 1	NCOR1	1.29217	0.0490957	-0.18981			11.3021	11.1784	11.1735	11.0859	11.0794	10.9193	6	6	6	2.5	2.5	2.5	270.21	0	9.7852	59485000	7	2.75653	O75376
P56378	6.8 kDa mitochondrial proteolipid	MP68	2.24595	0.0150455	-0.189571			14.1039	14.0456	14.0495	13.8555	13.8395	13.9353	2	2	2	27.6	27.6	27.6	6.662	0.00025981	3.5944	605420000	9	5.40426	P56378
P05204	Non-histone chromosomal protein HMG-17	HMGN2	1.10306	0.0726699	-0.18942			18.263	18.0461	18.1409	18.0512	17.8756	17.9549	10	10	7	62.2	62.2	53.3	9.3926	0	21.948	10927000000	46	2.34582	P05204
Q9NWT8	Aurora kinase A-interacting protein	AURKAIP1	1.62217	0.0295172	-0.189255			14.5493	14.3998	14.4163	14.2453	14.315	14.2373	1	1	1	5	5	5	22.354	0.0019603	2.6228	73745000	2	3.54673	Q9NWT8
Q92575	UBX domain-containing protein 4	UBXN4	2.29066	0.0147063	-0.188381			15.9202	15.8451	15.919	15.7496	15.6988	15.6708	8	8	8	17.7	17.7	17.7	56.777	0	50.926	1387900000	23	5.56076	Q92575
Q9Y580	RNA-binding protein 7	RBM7	1.26777	0.0513873	-0.188329			13.3371	13.1617	13.1384	12.994	13.0849	12.9933	2	2	2	10.2	10.2	10.2	30.503	0	11.21	46690000	3	2.70205	Q9Y580
P23434	Glycine cleavage system H protein, mitochondrial	GCSH	1.08339	0.0751482	-0.187726			16.6049	16.8081	16.8364	16.6184	16.4941	16.5736	2	2	2	17.3	17.3	17.3	18.884	0	235.07	1442800000	15	2.30449	P23434
P30048	Thioredoxin-dependent peroxide reductase, mitochondrial	PRDX3	2.22397	0.0151511	-0.187467			18.1175	18.0307	18.0276	17.866	17.8407	17.9067	10	10	10	43	43	43	27.692	0	89.792	11385000000	35	5.32862	P30048
Q99880	Histone H2B type 1-L	HIST1H2BL	2.02669	0.017771	-0.186818			20.969	20.9424	20.9582	20.812	20.6916	20.8056	11	11	0	69	69	0	13.952	0	158.35	599710000000	279	4.68625	Q99880;Q96A08
Q86WJ1	Chromodomain-helicase-DNA-binding protein 1-like	CHD1L	1.37023	0.0430441	-0.186455			12.8408	12.6401	12.7029	12.5397	12.5028	12.5819	3	3	3	4.1	4.1	4.1	100.98	0	7.3934	103430000	3	2.93418	Q86WJ1
P20674	Cytochrome c oxidase subunit 5A, mitochondrial	COX5A	3.06158	0.0060396	-0.18578			17.3306	17.2825	17.2738	17.1262	17.1144	17.089	5	5	5	32.7	32.7	32.7	16.762	0	49.561	9387400000	21	8.93464	P20674
O43390	Heterogeneous nuclear ribonucleoprotein R	HNRNPR	1.7976	0.023388	-0.185535			18.7196	18.8118	18.8484	18.6585	18.5742	18.5905	29	19	19	43.4	32.5	32.5	70.942	0	180.03	14291000000	82	4.01451	O43390
P56385	ATP synthase subunit e, mitochondrial	ATP5I	1.93257	0.0192432	-0.185191			15.5548	15.6176	15.6164	15.4474	15.3379	15.4479	5	4	4	62.3	52.2	52.2	7.9331	0	13.484	919410000	22	4.40125	P56385
Q9Y673	Dolichyl-phosphate beta-glucosyltransferase	ALG5	2.12403	0.0162727	-0.184998			14.5013	14.5923	14.6022	14.3955	14.4017	14.3435	2	2	2	8.3	8.3	8.3	36.946	0	8.9152	144600000	5	4.99523	Q9Y673
Q9Y3Q3	Transmembrane emp24 domain-containing protein 3	TMED3	1.93363	0.0192109	-0.18465			11.9805	11.9234	12.0546	11.8279	11.7678	11.8088	1	1	1	5.5	5.5	5.5	24.777	0.0045433	2.2908	40424000	2	4.4044	Q9Y3Q3
Q8TCZ2	CD99 antigen-like protein 2	CD99L2	1.0356	0.0847544	-0.18463			11.6469	11.8925	11.7643	11.6686	11.5188	11.5623	3	3	3	16.4	16.4	16.4	27.986	0	8.6086	27598000	3	2.20508	Q8TCZ2
Q8IXM3	39S ribosomal protein L41, mitochondrial	MRPL41	2.48531	0.0116766	-0.183884			16.2846	16.3321	16.2362	16.1165	16.101	16.0837	3	3	3	26.3	26.3	26.3	15.383	0	12.353	662780000	11	6.2861	Q8IXM3
Q86VR2	Protein FAM134C	FAM134C	1.23427	0.0555923	-0.183563			11.0518	11.21	11.1539	10.8656	11.0467	10.9526	2	2	2	6.9	6.9	6.9	51.396	0	13.712	270100000	3	2.628	Q86VR2
Q8NBJ7	Sulfatase-modifying factor 2	SUMF2	2.89604	0.00777528	-0.183467			16.3802	16.3309	16.35	16.1351	16.186	16.1895	9	9	9	33.2	33.2	33.2	33.843	0	55.308	601100000	15	8.0871	Q8NBJ7
P27824	Calnexin	CANX	3.40645	0.00248739	-0.182839			20.2291	20.2283	20.1913	20.035	20.0136	20.0517	32	32	32	45.8	45.8	45.8	67.567	0	323.31	53567000000	138	10.9706	P27824
Q92922	SWI/SNF complex subunit SMARCC1	SMARCC1	2.62068	0.010715	-0.182668			12.8216	12.8104	12.7369	12.603	12.6127	12.6051	8	5	5	7.1	5	5	122.87	0	13.761	226630000	8	6.83631	Q92922
O95831	Apoptosis-inducing factor 1, mitochondrial	AIFM1	2.95597	0.00735	-0.181725			19.3503	19.3095	19.2844	19.1497	19.1149	19.1344	21	21	21	40.6	40.6	40.6	66.9	0	242.93	16382000000	93	8.38508	O95831
Q96BP2	Coiled-coil-helix-coiled-coil-helix domain-containing protein 1	CHCHD1	1.43822	0.0396424	-0.181167			13.6396	13.481	13.4879	13.3959	13.303	13.3661	1	1	1	9.3	9.3	9.3	13.475	0.0010005	2.9458	86530000	2	3.09331	Q96BP2
Q9C0B1	Alpha-ketoglutarate-dependent dioxygenase FTO	FTO	0.710209	0.179517	-0.180976			11.0529	11.3301	11.4252	11.1004	11.1382	11.0266	3	3	3	8.3	8.3	8.3	58.281	0	15.772	92912000	4	1.55513	Q9C0B1
P11498	Pyruvate carboxylase, mitochondrial	PC	1.40734	0.0410062	-0.180351			13.8306	13.637	13.6716	13.5282	13.5299	13.54	5	5	5	4.9	4.9	4.9	129.63	0	12.689	171520000	8	3.02052	P11498
Q9BT09	Protein canopy homolog 3	CNPY3	2.08026	0.0170051	-0.180303			14.9634	14.9269	14.8851	14.691	14.7925	14.7509	6	6	6	26.6	26.6	26.6	30.748	0	19.382	537710000	10	4.85444	Q9BT09
Q13405	39S ribosomal protein L49, mitochondrial	MRPL49	2.56886	0.011541	-0.180178			16.871	16.9569	16.9206	16.7446	16.7141	16.7492	5	5	5	34.9	34.9	34.9	19.198	0	30.39	1642200000	14	6.62097	Q13405
P17813	Endoglin	ENG	2.22276	0.015105	-0.180044			13.0655	13.0828	13.1001	12.9339	12.8382	12.9362	4	4	4	9.9	9.9	9.9	70.577	0	47.962	243260000	6	5.32451	P17813
Q9BXY0	Protein MAK16 homolog	MAK16	1.52775	0.0340041	-0.179966			15.8297	15.76	15.7366	15.5032	15.6301	15.6531	4	4	4	17.3	17.3	17.3	35.368	0	30.634	1764000000	13	3.30961	Q9BXY0
Q03164	Histone-lysine N-methyltransferase 2A;MLL cleavage product N320;MLL cleavage product C180	KMT2A	1.45511	0.0384005	-0.179806			15.1285	15.0438	15.0001	14.9484	14.7991	14.8854	6	6	6	2.3	2.3	2.3	431.76	0	6.2736	303940000	8	3.1335	Q03164
P30042	ES1 protein homolog, mitochondrial	C21orf33	3.30679	0.00286131	-0.179674			16.2874	16.3072	16.2837	16.0867	16.1413	16.1112	6	6	6	37.7	37.7	37.7	28.17	0	94.516	1906300000	15	10.3415	P30042
P07602	Prosaposin;Saposin-A;Saposin-B-Val;Saposin-B;Saposin-C;Saposin-D	PSAP	2.61418	0.0106324	-0.178636			18.6633	18.5979	18.6415	18.4902	18.4307	18.4459	19	19	19	36.5	36.5	36.5	58.112	0	128.05	13162000000	66	6.80899	P07602
Q9BW91	ADP-ribose pyrophosphatase, mitochondrial	NUDT9	1.43372	0.0399319	-0.178385			12.8244	12.6428	12.7284	12.5552	12.5951	12.5103	2	2	2	4.3	4.3	4.3	39.125	0.0047438	2.2157	79727000	4	3.08264	Q9BW91
Q969Z3	Mitochondrial amidoxime reducing component 2	43526	3.31884	0.00292537	-0.178274			14.2584	14.2439	14.2107	14.0657	14.0403	14.0721	3	3	3	10.1	10.1	10.1	38.023	0	11.833	116670000	7	10.4157	Q969Z3;Q5VT66
Q1ED39	Lysine-rich nucleolar protein 1	KNOP1	2.12001	0.0165752	-0.178217			14.9872	14.9347	14.9062	14.7678	14.7165	14.8091	7	7	7	19.7	19.7	19.7	51.588	0	33.878	131780000	12	4.98219	Q1ED39
Q96B97	SH3 domain-containing kinase-binding protein 1	SH3KBP1	0.357259	0.47212	-0.178123			11.377	11.7623	11.7403	11.1459	11.7173	11.4821	2	2	2	2	2	2	73.125	0	4.0714	29484000	2	0.857965	Q96B97
Q07021	Complement component 1 Q subcomponent-binding protein, mitochondrial	C1QBP	1.12741	0.0683113	-0.177755			18.7689	18.8975	18.9642	18.7826	18.6198	18.6949	8	8	8	41.1	41.1	41.1	31.362	0	293.12	56097000000	89	2.3973	Q07021
P50454	Serpin H1	SERPINH1	4.31145	0	-0.177726			18.8016	18.7823	18.7709	18.6093	18.6114	18.6009	20	20	20	54.5	54.5	54.5	46.44	0	286.28	21821000000	93	18.6349	P50454
Q9NQ50	39S ribosomal protein L40, mitochondrial	MRPL40	3.51207	0.00296	-0.176921			16.7256	16.7385	16.7303	16.5338	16.5829	16.5469	4	4	4	25.2	25.2	25.2	24.49	0	27.382	986170000	12	11.6767	Q9NQ50
O14773	Tripeptidyl-peptidase 1	TPP1	1.51311	0.035124	-0.17688			14.6529	14.5821	14.5684	14.3908	14.3643	14.5175	3	3	3	5	5	5	61.247	0	5.0715	260420000	5	3.2737	O14773
O14979	Heterogeneous nuclear ribonucleoprotein D-like	HNRNPDL	1.75848	0.0239721	-0.176757			18.0805	18.1723	18.0755	17.9831	17.872	17.9429	17	15	15	31.2	28.8	28.8	46.437	0	172.04	7727300000	41	3.90692	O14979
Q86V35	Calcium-binding protein 7	CABP7	1.76653	0.0238623	-0.176721			14.9254	14.7948	14.7888	14.6709	14.6493	14.6586	1	1	1	3.3	3.3	3.3	24.453	0.0082683	1.8919	718810000	6	3.92891	Q86V35
Q96I99	Succinyl-CoA ligase [GDP-forming] subunit beta, mitochondrial	SUCLG2	2.06691	0.0168839	-0.17567			18.2933	18.3572	18.365	18.2028	18.1074	18.1783	17	17	17	47	47	47	46.51	0	201.05	5348500000	53	4.8121	Q96I99
Q96GC5	39S ribosomal protein L48, mitochondrial	MRPL48	1.40919	0.0408993	-0.175469			14.3729	14.2703	14.2521	14.0553	14.1076	14.206	4	4	4	21.7	21.7	21.7	23.934	0	15.217	256700000	8	3.02484	Q96GC5
P78316	Nucleolar protein 14	NOP14	1.3042	0.047843	-0.174659			15.8243	15.9603	15.9801	15.8088	15.6743	15.7576	12	12	12	14.9	14.9	14.9	97.667	0	33.144	563510000	20	2.78359	P78316
Q6P161	39S ribosomal protein L54, mitochondrial	MRPL54	1.18506	0.0611135	-0.174536			12.8885	12.9809	12.9128	12.7935	12.6284	12.8367	1	1	1	22.5	22.5	22.5	15.819	0	4.9314	200260000	1	2.52075	Q6P161
O15228	Dihydroxyacetone phosphate acyltransferase	GNPAT	2.11735	0.0164439	-0.174469			15.9624	16.0512	16.0476	15.8612	15.8068	15.8698	6	6	6	10.4	10.4	10.4	77.187	0	26.12	704080000	11	4.97354	O15228
P80303	Nucleobindin-2;Nesfatin-1	NUCB2	1.47972	0.0371698	-0.174312			14.9278	15.0179	15.043	14.9021	14.7606	14.8031	9	9	9	25	25	25	50.195	0	45.553	1031300000	13	3.19259	P80303
Q5JTJ3	Cytochrome c oxidase assembly factor 6 homolog	COA6	3.15141	0.00529545	-0.174311			16.9741	17.0001	16.9777	16.8428	16.7911	16.7951	8	8	8	36.8	36.8	36.8	14.116	0	38.971	1243100000	25	9.42797	Q5JTJ3
O00422	Histone deacetylase complex subunit SAP18	SAP18	1.83134	0.0227756	-0.173564			17.5097	17.4213	17.3701	17.2477	17.2507	17.2821	15	15	15	75.8	75.8	75.8	17.561	0	183.7	6063400000	46	4.1089	O00422
P07339	Cathepsin D;Cathepsin D light chain;Cathepsin D heavy chain	CTSD	3.30959	0.00288235	-0.173121			18.2947	18.2483	18.2444	18.0953	18.0916	18.0812	16	16	16	46.4	46.4	46.4	44.552	0	206.92	9425500000	43	10.3588	P07339
P14927	Cytochrome b-c1 complex subunit 7	UQCRB	1.80043	0.0232336	-0.172786			17.0211	16.9173	16.9331	16.8096	16.7278	16.8157	8	8	8	71.2	71.2	71.2	13.53	0	27.206	1037600000	19	4.02238	P14927
Q9P0T7	Transmembrane protein 9	TMEM9	0.950629	0.10334	-0.172542			12.2259	12.0925	12.0256	11.9773	12.0262	11.823	1	1	1	7.1	7.1	7.1	20.574	0.00026001	3.6115	23664000	2	2.03136	Q9P0T7
P04040	Catalase	CAT	1.31598	0.0469212	-0.172494			15.9372	15.9849	15.792	15.7059	15.7716	15.7192	6	6	6	12.3	12.3	12.3	59.755	0	24.282	250250000	12	2.81019	P04040
P61916	Epididymal secretory protein E1	NPC2	2.76391	0.00999369	-0.172426			15.0541	15.1075	15.065	14.9319	14.9022	14.8752	3	3	3	27.8	27.8	27.8	16.57	0	8.9255	438340000	10	7.46358	P61916
Q96GQ7	Probable ATP-dependent RNA helicase DDX27	DDX27	2.87743	0.00842647	-0.172262			18.4376	18.3971	18.3664	18.24	18.2187	18.2257	28	28	28	33.9	33.9	33.9	89.834	0	123.25	6068400000	65	7.99652	Q96GQ7
P82909	28S ribosomal protein S36, mitochondrial	MRPS36	2.28207	0.0147647	-0.172161			14.1849	14.2552	14.2865	14.067	14.0855	14.0576	3	3	3	40.8	40.8	40.8	11.466	0	24.092	535820000	6	5.5304	P82909
O95292	Vesicle-associated membrane protein-associated protein B/C	VAPB	2.2041	0.014868	-0.17174			16.769	16.7366	16.6646	16.5731	16.5414	16.5405	11	10	10	47.3	47.3	47.3	27.228	0	38.755	1099800000	24	5.26099	O95292
P25705	ATP synthase subunit alpha, mitochondrial	ATP5A1	3.07316	0.00616162	-0.171302			20.3023	20.27	20.2579	20.1182	20.0781	20.12	36	36	36	67.6	67.6	67.6	59.75	0	323.31	115590000000	228	8.99684	P25705
Q969X5	Endoplasmic reticulum-Golgi intermediate compartment protein 1	ERGIC1	1.70052	0.0265476	-0.171144			14.5286	14.4046	14.4203	14.3115	14.2335	14.2951	5	5	5	21	21	21	32.592	0	41.146	945920000	9	3.75105	Q969X5
P51970	NADH dehydrogenase [ubiquinone] 1 alpha subcomplex subunit 8	NDUFA8	2.85798	0.00909353	-0.170535			17.131	17.0865	17.0728	16.9448	16.9024	16.9315	8	8	8	40.7	40.7	40.7	20.105	0	23.615	2273200000	24	7.90285	P51970
Q00765	Receptor expression-enhancing protein 5	REEP5	1.66593	0.0278675	-0.17038			17.0826	16.9982	16.9433	16.8533	16.7925	16.8672	7	7	7	29.1	29.1	29.1	21.493	0	15.725	1902000000	20	3.65996	Q00765
Q5U5X0	Complex III assembly factor LYRM7	LYRM7	1.81675	0.0230806	-0.16956			16.193	16.1405	16.101	15.9235	16.034	15.9683	5	5	5	39.4	39.4	39.4	11.955	0	18.016	2246900000	11	4.0679	Q5U5X0
P83111	Serine beta-lactamase-like protein LACTB, mitochondrial	LACTB	2.1236	0.0162293	-0.169391			15.2362	15.264	15.3033	15.0486	15.1022	15.1446	3	3	3	5.9	5.9	5.9	60.693	0	10.506	96393000	6	4.99386	P83111
O94905	Erlin-2	ERLIN2	4.51055	0	-0.169017			17.8767	17.8847	17.88	17.7079	17.7002	17.7263	13	13	10	36.9	36.9	31.3	37.839	0	210.97	3933300000	35	20.9183	O94905
P04181	Ornithine aminotransferase, mitochondrial;Ornithine aminotransferase, hepatic form;Ornithine aminotransferase, renal form	OAT	2.44575	0.0121707	-0.168978			18.2455	18.2737	18.3049	18.1423	18.0676	18.1072	21	21	21	57.4	57.4	57.4	48.534	0	248.3	12974000000	69	6.13263	P04181
P36957	Dihydrolipoyllysine-residue succinyltransferase component of 2-oxoglutarate dehydrogenase complex, mitochondrial	DLST	3.19328	0.00500599	-0.167915			17.4598	17.4423	17.4321	17.2955	17.2463	17.2885	13	13	13	34.7	34.7	34.7	48.755	0	125.31	8123100000	44	9.66645	P36957
O95571	Persulfide dioxygenase ETHE1, mitochondrial	ETHE1	1.4353	0.0399975	-0.167624			14.8817	14.7672	14.824	14.5788	14.6637	14.7275	4	4	4	21.7	21.7	21.7	27.873	0	16.117	395530000	11	3.08638	O95571
P49411	Elongation factor Tu, mitochondrial	TUFM	3.23199	0.00380124	-0.167326			20.1743	20.1876	20.1891	20.0465	19.9907	20.0118	30	30	30	78.3	78.3	78.3	49.541	0	323.31	107040000000	221	9.89188	P49411
Q6GMR7	Fatty-acid amide hydrolase 2	FAAH2	2.62771	0.0105208	-0.167326			14.7351	14.6632	14.7114	14.5393	14.5135	14.555	1	1	1	1.5	1.5	1.5	58.303	0.0024248	2.5083	224380000	1	6.86598	Q6GMR7
Q8NI22	Multiple coagulation factor deficiency protein 2	MCFD2	1.07473	0.0769365	-0.167016			13.0284	13.1712	13.1664	13.0555	12.9479	12.8616	1	1	1	8.9	8.9	8.9	16.39	0	8.2168	68673000	4	2.28638	Q8NI22
Q96DV4	39S ribosomal protein L38, mitochondrial	MRPL38	2.25363	0.014962	-0.167001			15.8598	15.7815	15.8538	15.6296	15.6855	15.679	6	6	6	19.7	19.7	19.7	44.596	0	42.158	1054500000	11	5.43088	Q96DV4
Q92947	Glutaryl-CoA dehydrogenase, mitochondrial	GCDH	3.19115	0.00494675	-0.166403			17.3268	17.3069	17.3388	17.1857	17.1505	17.1371	6	6	6	13.2	13.2	13.2	48.127	0	85.07	1766300000	16	9.65415	Q92947
Q9Y2Q3	Glutathione S-transferase kappa 1	GSTK1	2.14684	0.0160275	-0.166387			16.9489	16.9177	16.9961	16.8347	16.7593	16.7695	9	9	9	44.2	44.2	44.2	25.497	0	54.516	1120800000	22	5.06985	Q9Y2Q3
P40939	Trifunctional enzyme subunit alpha, mitochondrial;Long-chain enoyl-CoA hydratase;Long chain 3-hydroxyacyl-CoA dehydrogenase	HADHA	3.67285	0.0025974	-0.166345			20.0915	20.0715	20.0582	19.8988	19.8987	19.9246	38	38	38	55.7	55.7	55.7	82.999	0	323.31	44960000000	163	12.8353	P40939
Q7Z7H8	39S ribosomal protein L10, mitochondrial	MRPL10	1.16924	0.0628	-0.166174			14.4961	14.2832	14.3413	14.1664	14.2333	14.2223	3	3	3	16.9	16.9	16.9	29.282	0	8.1517	552890000	5	2.48665	Q7Z7H8
P57740	Nuclear pore complex protein Nup107	NUP107	3.02985	0.00688152	-0.165871			16.1218	16.0954	16.0646	15.9286	15.9118	15.9438	15	15	15	16.5	16.5	16.5	106.37	0	34.719	537220000	21	8.76612	P57740
Q8IV08	Phospholipase D3	PLD3	0.960052	0.101043	-0.165852			12.3785	12.3957	12.5304	12.1702	12.2449	12.3918	4	4	4	8.2	8.2	8.2	54.705	0	9.8737	277950000	8	2.05045	Q8IV08
Q9NP92	28S ribosomal protein S30, mitochondrial	MRPS30	1.66614	0.0278895	-0.165749			14.9467	14.8712	14.7936	14.721	14.687	14.7063	4	4	4	15.3	15.3	15.3	50.364	0	18.078	393730000	11	3.66052	Q9NP92
O95202	LETM1 and EF-hand domain-containing protein 1, mitochondrial	LETM1	2.58773	0.0112311	-0.165268			18.1382	18.183	18.1897	18.0368	17.9723	18.006	28	28	28	41.7	41.7	41.7	83.353	0	266.79	6606400000	65	6.6987	O95202
Q02818	Nucleobindin-1	NUCB1	2.59258	0.0111057	-0.16523			16.8609	16.8046	16.8082	16.6899	16.6331	16.6551	21	21	21	48.4	48.4	48.4	53.879	0	114.85	2210100000	40	6.71879	Q02818
Q5T5X7	BEN domain-containing protein 3	BEND3	0.5661	0.264245	-0.16502			11.7741	11.4841	11.4209	11.3846	11.5213	11.2782	2	2	2	2.5	2.5	2.5	94.474	0	3.882	19995000	2	1.27422	Q5T5X7
Q9BRT2	Ubiquinol-cytochrome-c reductase complex assembly factor 2	UQCC2	0.492093	0.321121	-0.164927			12.6822	13.0281	13.154	12.8651	12.7421	12.7624	4	4	4	38.9	38.9	38.9	14.875	0	14.124	497650000	7	1.12895	Q9BRT2
Q9NV92	NEDD4 family-interacting protein 2	NDFIP2	1.48965	0.0367635	-0.164879			11.9608	12.0339	11.9088	11.8274	11.8498	11.7317	1	1	1	4.2	4.2	4.2	36.389	0	4.4886	18630000	2	3.21658	Q9NV92
P42765	3-ketoacyl-CoA thiolase, mitochondrial	ACAA2	4.47352	0	-0.164511			18.674	18.6656	18.6622	18.5136	18.489	18.5056	24	24	24	84.6	84.6	84.6	41.924	0	323.31	17310000000	94	20.4739	P42765
Q9Y5B6	PAX3- and PAX7-binding protein 1	PAXBP1	0.561852	0.267052	-0.164397			10.4845	10.4659	10.6144	10.4959	10.1158	10.46	2	2	2	2.7	2.7	2.7	104.8	0	5.5232	18404000	2	1.26592	Q9Y5B6
P82932	28S ribosomal protein S6, mitochondrial	MRPS6	1.60442	0.0301308	-0.16428			14.4015	14.3672	14.4457	14.231	14.3159	14.1746	4	4	4	33.6	33.6	33.6	14.226	0	12.018	939320000	8	3.50139	P82932
P09622	Dihydrolipoyl dehydrogenase, mitochondrial	DLD	3.57826	0.0021978	-0.164057			18.2616	18.2241	18.2208	18.0723	18.0653	18.0767	16	16	16	38.7	38.7	38.7	54.177	0	158.02	9753700000	58	12.141	P09622
Q9NQT4	Exosome complex component RRP46	EXOSC5	1.99038	0.0185571	-0.163806			16.4291	16.3279	16.3558	16.2046	16.2417	16.175	5	5	5	46	46	46	25.249	0	131.54	1642400000	7	4.57475	Q9NQT4
O43615	Mitochondrial import inner membrane translocase subunit TIM44	TIMM44	3.02402	0.0068169	-0.163591			18.2971	18.2937	18.3169	18.1601	18.1048	18.1521	21	21	21	46	46	46	51.355	0	113.67	14454000000	61	8.73548	O43615
Q12931	Heat shock protein 75 kDa, mitochondrial	TRAP1	3.78303	0.00322581	-0.163552			19.74	19.7559	19.7647	19.608	19.5865	19.5756	37	37	37	47.2	47.2	47.2	80.109	0	323.31	21941000000	127	13.6922	Q12931
Q14254	Flotillin-2	FLOT2	2.71912	0.00982029	-0.163475			17.0835	17.1038	17.084	16.9083	16.9027	16.9698	15	15	15	39.3	39.3	39.3	47.064	0	45.389	1388700000	29	7.2622	Q14254
Q9GZY8	Mitochondrial fission factor	MFF	1.22201	0.056739	-0.163315			14.0772	14.2226	14.238	14.0799	13.9543	14.0137	5	5	5	23.7	23.7	23.7	38.464	0	87.833	1273900000	8	2.60111	Q9GZY8
Q9NX63	MICOS complex subunit MIC19	CHCHD3	1.95881	0.0186308	-0.163293			17.6638	17.5487	17.5706	17.4355	17.4135	17.4442	12	12	12	44.1	44.1	44.1	26.152	0	57.083	5101700000	52	4.4794	Q9NX63
P82912	28S ribosomal protein S11, mitochondrial	MRPS11	1.43231	0.0399874	-0.162685			15.2348	15.0981	15.1527	15.037	15.031	14.9297	3	3	3	22.2	22.2	22.2	20.616	0	16.623	223720000	6	3.07931	P82912
O75208	Ubiquinone biosynthesis protein COQ9, mitochondrial	COQ9	2.74239	0.0100123	-0.162269			16.5452	16.472	16.5118	16.3598	16.3405	16.3419	7	7	7	28.6	28.6	28.6	35.509	0	93.647	1307900000	17	7.36621	O75208
P08670	Vimentin	VIM	1.71552	0.0258841	-0.162149			22.1128	22.1423	22.0832	22.0185	21.8826	21.9509	64	64	59	86.3	86.3	80.9	53.651	0	323.31	904220000000	957	3.791	P08670;P41219;P17661;Q16352;P07197;P07196;P12036
Q76FK4	Nucleolar protein 8	NOL8	3.07498	0.00622449	-0.161915			16.4464	16.3909	16.4057	16.2395	16.2546	16.2631	23	23	23	21.9	21.9	21.9	131.61	0	125.12	790550000	38	9.00665	Q76FK4
Q9GZV5	WW domain-containing transcription regulator protein 1	WWTR1	0.956629	0.101768	-0.161763			11.2842	11.5155	11.4262	11.2492	11.3177	11.1736	1	1	1	5.8	5.8	5.8	44.101	0.001955	2.5948	15150000	1	2.04351	Q9GZV5
P51649	Succinate-semialdehyde dehydrogenase, mitochondrial	ALDH5A1	1.47259	0.0375457	-0.161337			15.4781	15.3677	15.3556	15.2998	15.2294	15.1881	5	5	5	12.9	12.9	12.9	57.214	0	15.787	183560000	9	3.17542	P51649
P35232	Prohibitin	PHB	3.04726	0.00589372	-0.161277			19.0856	19.0443	19.0301	18.8938	18.8785	18.9039	22	22	22	88.6	88.6	88.6	29.804	0	323.31	71927000000	133	8.85823	P35232
Q9NYK5	39S ribosomal protein L39, mitochondrial	MRPL39	2.53662	0.0118117	-0.160748			17.1309	17.1614	17.0777	16.9698	16.9612	16.9567	14	14	14	44.1	44.1	44.1	38.711	0	47.195	2871300000	32	6.49	Q9NYK5
P16278	Beta-galactosidase	GLB1	3.81976	0.002	-0.160435			14.6705	14.6457	14.667	14.5165	14.4877	14.4977	5	5	5	9.3	9.3	9.3	76.074	0	35.502	607290000	9	13.9899	P16278
Q16891	MICOS complex subunit MIC60	IMMT	2.8593	0.00912635	-0.160112			20.0051	19.9446	19.9453	19.8084	19.7995	19.8068	49	49	49	57.5	57.5	57.5	83.677	0	323.31	28225000000	171	7.90918	Q16891
P10619	Lysosomal protective protein;Lysosomal protective protein 32 kDa chain;Lysosomal protective protein 20 kDa chain	CTSA	2.44249	0.0122169	-0.159883			16.1827	16.17	16.1495	15.9999	15.9697	16.0528	7	7	7	14.8	14.8	14.8	54.465	0	18.114	761630000	18	6.12011	P10619
Q9H0R6	Glutamyl-tRNA(Gln) amidotransferase subunit A, mitochondrial	QRSL1	1.08095	0.075481	-0.15952			12.4777	12.4172	12.5641	12.248	12.3004	12.432	1	1	1	1.9	1.9	1.9	57.46	0.0024143	2.4508	21362000	1	2.29938	Q9H0R6
P49821	NADH dehydrogenase [ubiquinone] flavoprotein 1, mitochondrial	NDUFV1	1.97713	0.0186726	-0.159336			15.2542	15.2799	15.3466	15.1779	15.1119	15.1129	10	10	10	27.4	27.4	27.4	50.817	0	41.493	642940000	20	4.53457	P49821
Q9NVV4	Poly(A) RNA polymerase, mitochondrial	MTPAP	2.47141	0.0118004	-0.158878			15.5057	15.4382	15.4237	15.2907	15.298	15.3023	7	7	7	12.9	12.9	12.9	66.171	0	40.879	298420000	11	6.23183	Q9NVV4
Q96JJ7	Protein disulfide-isomerase TMX3	TMX3	4.37656	0	-0.158772			16.0845	16.0948	16.0721	15.9289	15.931	15.9153	10	10	10	27.8	27.8	27.8	51.871	0	48.464	1777500000	20	19.3533	Q96JJ7
Q9NYP9	Protein Mis18-alpha	MIS18A	1.19454	0.0603193	-0.158731			13.5758	13.5075	13.5391	13.3937	13.2742	13.4784	4	4	4	22.3	22.3	22.3	25.863	0	32.283	72270000	6	2.54128	Q9NYP9
Q71DI3	Histone H3.2	HIST2H3A	2.2115	0.0151796	-0.158576			18.6373	18.608	18.5422	18.4259	18.4276	18.4582	10	10	1	61.8	61.8	23.5	15.388	0	48.97	169360000000	74	5.2861	Q71DI3
Q9BWS9	Chitinase domain-containing protein 1	CHID1	2.4134	0.0126267	-0.158567			15.2079	15.2197	15.1596	15.0066	15.0331	15.0718	7	7	7	16.8	16.8	16.8	44.94	0	16.764	432700000	10	6.00948	Q9BWS9
Q96PU8	Protein quaking	QKI	0.580478	0.2538	-0.158515			12.3215	12.6625	12.5142	12.3659	12.207	12.4498	5	5	5	14.4	14.4	14.4	37.67	0	13.167	194640000	7	1.3023	Q96PU8
P31040	Succinate dehydrogenase [ubiquinone] flavoprotein subunit, mitochondrial	SDHA	2.12937	0.0161456	-0.158506			18.5392	18.4716	18.4422	18.3194	18.3513	18.3068	27	27	27	49.5	49.5	49.5	72.691	0	295.33	9476800000	88	5.01262	P31040
P40926	Malate dehydrogenase, mitochondrial	MDH2	1.54698	0.0334068	-0.15847			20.4577	20.3479	20.3176	20.1845	20.2091	20.2543	21	21	21	64.5	64.5	64.5	35.503	0	323.31	190660000000	186	3.35712	P40926
P16403	Histone H1.2	HIST1H1C	1.2889	0.0494812	-0.158288			19.4616	19.3569	19.3313	19.2297	19.1508	19.2945	21	21	10	48.4	48.4	19.7	21.364	0	56.408	118030000000	125	2.74921	P16403;Q02539;P22492
Q9UMS0	NFU1 iron-sulfur cluster scaffold homolog, mitochondrial	NFU1	2.96938	0.00698734	-0.158285			14.7085	14.7506	14.6979	14.5715	14.5416	14.569	3	3	3	16.1	16.1	16.1	28.462	0	14.189	235900000	5	8.45307	Q9UMS0
O60318	Germinal-center associated nuclear protein	MCM3AP	2.17319	0.0157102	-0.157957			15.1549	15.0919	15.1568	14.9391	15.0152	14.9755	6	6	6	3.2	3.2	3.2	218.4	0	10.403	93805000	8	5.15711	O60318
Q99798	Aconitate hydratase, mitochondrial	ACO2	4.80049	0	-0.157783			19.2987	19.2897	19.2898	19.1451	19.1342	19.1256	37	37	37	54.9	54.9	54.9	85.424	0	323.31	14017000000	110	24.7447	Q99798
O00479	High mobility group nucleosome-binding domain-containing protein 4	HMGN4	1.27748	0.0506499	-0.157678			15.8536	15.6749	15.7939	15.5687	15.632	15.6487	6	4	4	41.1	32.2	32.2	9.5388	0	10.335	713250000	12	2.72368	O00479
Q15165	Serum paraoxonase/arylesterase 2	PON2	0.827586	0.135409	-0.157502			13.045	13.2079	13.2214	13.1194	12.9972	12.8853	1	1	1	4	4	4	39.396	0	5.2939	70898000	2	1.78546	Q15165
Q9P2E9	Ribosome-binding protein 1	RRBP1	1.61007	0.0301582	-0.157371			19.8306	19.7087	19.7123	19.6056	19.554	19.6199	58	58	58	56.2	56.2	56.2	152.47	0	323.31	7876500000	167	3.51579	Q9P2E9;Q8N4C6
P55145	Mesencephalic astrocyte-derived neurotrophic factor	MANF	2.58032	0.0113173	-0.15653			17.2187	17.183	17.1432	17.0222	17.0415	17.0117	9	9	9	42.9	42.9	42.9	20.7	0	46.178	2110600000	28	6.6681	P55145
P45880	Voltage-dependent anion-selective channel protein 2	VDAC2	2.785	0.0103192	-0.156317			19.6339	19.5908	19.5634	19.4401	19.4439	19.4352	14	14	14	62.6	62.6	62.6	31.566	0	323.31	31803000000	79	7.56016	P45880
Q9P1Y6	PHD and RING finger domain-containing protein 1	PHRF1	0.896039	0.116278	-0.15615			11.0369	10.9346	10.7768	10.7689	10.7047	10.8062	3	2	2	1.6	1.1	1.1	178.66	0.002429	2.5331	7184100	2	1.92154	Q9P1Y6
Q9ULU4	Protein kinase C-binding protein 1	ZMYND8	2.74186	0.0103293	-0.155881			17.0487	17.0388	16.981	16.8645	16.8695	16.8668	13	13	13	12.6	12.6	12.6	131.69	0	54.075	517680000	30	7.36386	Q9ULU4
Q86XK2	F-box only protein 11	FBXO11	1.33033	0.0459438	-0.155721			13.8274	13.8248	13.675	13.5778	13.6487	13.6335	3	3	3	5.1	5.1	5.1	103.58	0	31.755	58205000	5	2.84275	Q86XK2
Q00839	Heterogeneous nuclear ribonucleoprotein U	HNRNPU	3.59467	0.00227273	-0.155638			21.0643	21.0448	21.041	20.9151	20.8865	20.8816	44	44	44	50.7	50.7	50.7	90.583	0	323.31	119870000000	301	12.2588	Q00839
O94923	D-glucuronyl C5-epimerase	GLCE	0.435828	0.379335	-0.155142			10.8461	11.1651	11.0582	11.0711	10.8782	10.6547	2	2	2	3.4	3.4	3.4	70.1	0	5.9511	20703000	3	1.01719	O94923
Q15554	Telomeric repeat-binding factor 2	TERF2	1.64488	0.0281878	-0.155135			13.4799	13.3546	13.4469	13.3134	13.2581	13.2444	3	3	3	8.7	8.7	8.7	59.593	0	7.8623	29397000	3	3.60522	Q15554
P30405	Peptidyl-prolyl cis-trans isomerase F, mitochondrial	PPIF	2.199	0.0147384	-0.155101			17.4177	17.3697	17.3237	17.1954	17.2361	17.2144	10	9	8	50.2	46.9	43.5	22.04	0	55.95	4515700000	26	5.24375	P30405
Q9BYV8	Centrosomal protein of 41 kDa	CEP41	0.991822	0.0947162	-0.154797			10.7707	10.6832	10.8268	10.5343	10.7249	10.5572	1	1	1	4.6	4.6	4.6	41.368	0	5.8257	13352000	2	2.11512	Q9BYV8
P21796	Voltage-dependent anion-selective channel protein 1	VDAC1	2.05308	0.0173415	-0.154639			20.125	20.0658	20.0188	19.9044	19.9054	19.936	22	22	22	82.7	82.7	82.7	30.772	0	323.31	70406000000	167	4.76856	P21796
O15121	Sphingolipid delta(4)-desaturase DES1	DEGS1	0.886824	0.118866	-0.154563			13.1187	13.2368	13.3621	13.0042	13.1138	13.1359	2	2	2	10.5	10.5	10.5	37.866	0	10.728	117740000	3	1.90312	O15121
Q9NPG3	Ubinuclein-1	UBN1	0.811412	0.14185	-0.154543			13.8448	13.6408	13.6172	13.5475	13.6332	13.4585	1	1	1	0.9	0.9	0.9	121.52	0.0017292	2.7072	19045000	2	1.75353	Q9NPG3
Q9UJZ1	Stomatin-like protein 2, mitochondrial	STOML2	2.62043	0.0106873	-0.154476			17.9166	17.9472	17.9476	17.802	17.7424	17.8037	14	14	14	47.2	47.2	47.2	38.534	0	274.75	9140400000	74	6.83524	Q9UJZ1
Q16795	NADH dehydrogenase [ubiquinone] 1 alpha subcomplex subunit 9, mitochondrial	NDUFA9	2.47869	0.0115537	-0.154401			16.4009	16.3807	16.3345	16.1878	16.2325	16.2325	10	10	10	30	30	30	42.509	0	34.13	1178900000	24	6.26021	Q16795
P51572	B-cell receptor-associated protein 31	BCAP31	2.55598	0.0113028	-0.154266			19.1183	19.1462	19.1004	18.9824	18.929	18.9908	23	23	23	45.9	45.9	45.9	27.991	0	111.08	15100000000	104	6.5684	P51572
P60602	Reactive oxygen species modulator 1	ROMO1	0.981337	0.0968662	-0.154172			13.7201	13.6861	13.5627	13.613	13.4331	13.4602	2	2	2	24.1	24.1	24.1	8.1828	0	17.405	58475000	4	2.09372	P60602
P06576	ATP synthase subunit beta, mitochondrial	ATP5B	2.87782	0.00845756	-0.153985			20.4916	20.4554	20.479	20.3408	20.2895	20.3337	26	26	26	71.3	71.3	71.3	56.559	0	323.31	129310000000	187	7.99841	P06576
Q69YL0	Uncharacterized protein NCBP2-AS2	NCBP2-AS2	1.02329	0.08701	-0.153973			12.8839	12.8653	12.7299	12.6315	12.7744	12.6113	2	2	2	24.2	24.2	24.2	10.89	0	3.9421	62055000	5	2.17968	Q69YL0
O43291	Kunitz-type protease inhibitor 2	SPINT2	1.60009	0.0301051	-0.153772			13.2755	13.2126	13.1759	13.0673	13.0103	13.125	1	1	1	3.6	3.6	3.6	28.228	0.0012435	2.8294	16172000	1	3.49039	O43291
P07858	Cathepsin B;Cathepsin B light chain;Cathepsin B heavy chain	CTSB	2.57388	0.0113302	-0.153422			17.1389	17.1523	17.0943	16.9561	16.9644	17.0048	10	10	10	31.9	31.9	31.9	37.821	0	72.645	2195500000	28	6.64159	P07858
O75489	NADH dehydrogenase [ubiquinone] iron-sulfur protein 3, mitochondrial	NDUFS3	2.27799	0.0148943	-0.15323			17.1952	17.1161	17.1174	16.9732	17.0058	16.99	11	11	11	45.8	45.8	45.8	30.241	0	123.22	4586900000	23	5.51602	O75489
P68431;Q16695;Q6NXT2	Histone H3.1;Histone H3.1t;Histone H3.3C	HIST1H3A;HIST3H3;H3F3C	0.631993	0.220825	-0.15226			13.9646	14.2075	14.2532	14.045	13.867	14.0566	10	1	1	61.8	23.5	23.5	15.404	0	18.548	6688300000	7	1.40272	P68431;Q16695;Q6NXT2
Q14980	Nuclear mitotic apparatus protein 1	NUMA1	3.91352	0	-0.152184			18.8157	18.7969	18.7912	18.6597	18.6355	18.6522	70	70	70	36.2	36.2	36.2	238.26	0	323.31	10256000000	125	14.7786	Q14980
Q9BVK6	Transmembrane emp24 domain-containing protein 9	TMED9	3.30066	0.0028	-0.151934			17.3221	17.3515	17.3212	17.1699	17.1678	17.2014	7	7	5	33.6	33.6	23.4	27.277	0	141.91	2616000000	34	10.304	Q9BVK6
Q9H2U2	Inorganic pyrophosphatase 2, mitochondrial	PPA2	2.69348	0.00987571	-0.151735			16.8457	16.8644	16.8819	16.7321	16.6753	16.7293	11	11	11	37.7	37.7	37.7	37.92	0	63.275	2120500000	31	7.1491	Q9H2U2
Q9BYD6	39S ribosomal protein L1, mitochondrial	MRPL1	3.21983	0.00453988	-0.1517			16.7623	16.7289	16.7143	16.5922	16.5865	16.5718	8	8	8	29.2	29.2	29.2	36.908	0	54.616	1231500000	20	9.82052	Q9BYD6
Q6NVY1	3-hydroxyisobutyryl-CoA hydrolase, mitochondrial	HIBCH	2.36487	0.0134054	-0.151608			15.981	15.9186	15.9368	15.8284	15.7871	15.7662	10	10	10	25.6	25.6	25.6	43.482	0	21.313	904620000	17	5.82862	Q6NVY1
P30040	Endoplasmic reticulum resident protein 29	ERP29	2.29778	0.014804	-0.151512			17.8855	17.9026	17.822	17.7104	17.7037	17.7415	13	13	13	53.6	53.6	53.6	28.993	0	67.457	4905500000	46	5.586	P30040
A8MXV4	Nucleoside diphosphate-linked moiety X motif 19, mitochondrial	NUDT19	1.90102	0.0199156	-0.15126			15.8304	15.8229	15.8136	15.7331	15.6671	15.6129	10	10	10	37.9	37.9	37.9	42.233	0	114.66	2628500000	23	4.30863	A8MXV4
Q8N4Q1	Mitochondrial intermembrane space import and assembly protein 40	CHCHD4	1.59819	0.0300393	-0.151234			15.5026	15.3893	15.372	15.29	15.2423	15.2778	4	4	4	28.2	28.2	28.2	15.996	0	8.5539	527990000	11	3.48558	Q8N4Q1
Q02252	Methylmalonate-semialdehyde dehydrogenase [acylating], mitochondrial	ALDH6A1	2.59285	0.011133	-0.151083			15.5348	15.5938	15.5506	15.3987	15.4362	15.391	10	10	10	22.2	22.2	22.2	57.839	0	45.273	655480000	18	6.71992	Q02252
Q9Y305	Acyl-coenzyme A thioesterase 9, mitochondrial	ACOT9	3.14397	0.0052067	-0.151032			17.0954	17.0778	17.0521	16.9409	16.9252	16.9061	15	15	15	36.7	36.7	36.7	49.901	0	99.82	3142700000	36	9.38617	Q9Y305
P24539	ATP synthase F(0) complex subunit B1, mitochondrial	ATP5F1	1.69929	0.0266733	-0.150891			17.2149	17.1238	17.1504	16.9836	16.9811	17.0718	10	10	10	34	34	34	28.908	0	47.408	4483200000	33	3.74779	P24539
Q9UMS4	Pre-mRNA-processing factor 19	PRPF19	4.46054	0	-0.150835			18.0052	17.9922	18.0011	17.8574	17.8363	17.8523	15	15	15	42.9	42.9	42.9	55.18	0	154.91	7852800000	42	20.3202	Q9UMS4
Q16836	Hydroxyacyl-coenzyme A dehydrogenase, mitochondrial	HADH	2.19292	0.0150173	-0.150828			17.176	17.0931	17.0873	16.973	16.9609	16.9701	13	13	13	46.8	46.8	46.8	34.293	0	87.202	3900600000	35	5.22322	Q16836
Q8WTT2	Nucleolar complex protein 3 homolog	NOC3L	1.92124	0.0195546	-0.150768			17.0385	17.02	16.9767	16.9076	16.807	16.8682	16	16	16	21.5	21.5	21.5	92.547	0	95.185	1321200000	28	4.36783	Q8WTT2
P22307	Non-specific lipid-transfer protein	SCP2	2.80752	0.00960544	-0.150724			18.2369	18.1823	18.1834	18.0376	18.0646	18.0483	13	13	13	28	28	28	58.993	0	164	2809900000	35	7.66445	P22307
Q9UNX4	WD repeat-containing protein 3	WDR3	4.23734	0	-0.150709			17.3969	17.3942	17.4109	17.2628	17.2403	17.2468	14	14	14	17.3	17.3	17.3	106.1	0	65.187	2375000000	27	17.849	Q9UNX4
Q86YB8	ERO1-like protein beta	ERO1LB	1.49326	0.0361666	-0.150706			12.3165	12.4677	12.4327	12.2513	12.2402	12.2733	2	1	1	4.7	2.4	2.4	53.543	0.001956	2.6026	17239000	2	3.22533	Q86YB8
Q9H147	Deoxynucleotidyltransferase terminal-interacting protein 1	DNTTIP1	2.05345	0.0173627	-0.150145			12.3291	12.3347	12.3426	12.1232	12.2109	12.2219	4	4	4	12.8	12.8	12.8	37.013	0	20.948	126610000	5	4.76972	Q9H147
Q15031	Probable leucine--tRNA ligase, mitochondrial	LARS2	2.04487	0.0176348	-0.150118			15.2801	15.242	15.2774	15.1327	15.1567	15.0597	6	6	6	9.1	9.1	9.1	101.97	0	18.456	417850000	16	4.74283	Q15031
P08559	Pyruvate dehydrogenase E1 component subunit alpha, somatic form, mitochondrial	PDHA1	2.8572	0.00902857	-0.150078			17.4826	17.4202	17.4427	17.3088	17.2948	17.2916	17	17	17	42.8	42.8	42.8	43.295	0	87.684	4160600000	40	7.89912	P08559;P29803
Q9NQS7	Inner centromere protein	INCENP	2.30164	0.014903	-0.150018			15.4171	15.3551	15.4113	15.28	15.2211	15.2324	13	13	13	16.6	16.6	16.6	105.43	0	45.054	246820000	23	5.59973	Q9NQS7
Q07065	Cytoskeleton-associated protein 4	CKAP4	3.424	0.00259649	-0.14961			18.2906	18.3106	18.3046	18.1387	18.1418	18.1765	33	33	33	57	57	57	66.022	0	235.3	5723500000	97	11.085	Q07065
Q13428	Treacle protein	TCOF1	1.92361	0.0194628	-0.149363			20.4451	20.357	20.3443	20.2202	20.22	20.258	64	64	64	40.4	40.4	40.4	152.1	0	323.31	24269000000	230	4.37482	Q13428
P78536	Disintegrin and metalloproteinase domain-containing protein 17	ADAM17	2.59062	0.0110784	-0.149033			13.5575	13.5097	13.5115	13.3792	13.4035	13.349	7	7	7	8.7	8.7	8.7	93.02	0	8.4778	72570000	8	6.71067	P78536
P11177	Pyruvate dehydrogenase E1 component subunit beta, mitochondrial	PDHB	4.11412	0	-0.149015			17.6109	17.6181	17.5946	17.4651	17.4475	17.4639	11	11	11	34.8	34.8	34.8	39.233	0	59.258	3374900000	40	16.6136	P11177
O95399	Urotensin-2	UTS2	0.727844	0.171782	-0.148918			13.3898	13.6505	13.6608	13.3711	13.4087	13.4746	1	1	1	6.5	6.5	6.5	14.295	0.0061133	2.1272	1632400000	5	1.58957	O95399
Q9Y4L1	Hypoxia up-regulated protein 1	HYOU1	3.08875	0.00635417	-0.148713			18.8004	18.8338	18.7914	18.6778	18.6588	18.6428	34	34	34	38.1	38.1	38.1	111.33	0	281.65	10663000000	94	9.08124	Q9Y4L1
Q15293	Reticulocalbin-1	RCN1	0.988107	0.0955125	-0.148621			17.7606	17.9655	17.9385	17.7937	17.6943	17.7308	13	13	13	53.2	53.2	53.2	38.89	0	149.15	4574000000	47	2.10753	Q15293
Q86UE4	Protein LYRIC	MTDH	2.20573	0.0149778	-0.148544			16.8419	16.9185	16.8427	16.7436	16.7086	16.7053	14	14	14	29.6	29.6	29.6	63.836	0	110.88	1073500000	34	5.2665	Q86UE4
Q9H3Z4	DnaJ homolog subfamily C member 5	DNAJC5	0.788207	0.150717	-0.148483			11.8323	11.8827	11.8515	11.7636	11.8188	11.5386	1	1	1	7.6	7.6	7.6	22.149	0.0043186	2.3239	79693000	1	1.70784	Q9H3Z4
P35251	Replication factor C subunit 1	RFC1	1.7874	0.0233153	-0.148441			16.4691	16.5268	16.5158	16.4066	16.2944	16.3654	10	10	10	12.4	12.4	12.4	128.25	0	61.34	825730000	19	3.98629	P35251
P23786	Carnitine O-palmitoyltransferase 2, mitochondrial	CPT2	3.751	0.00298507	-0.148347			16.6104	16.5826	16.5838	16.4421	16.4556	16.434	14	14	14	23.1	23.1	23.1	73.776	0	53.847	1011200000	31	13.4376	P23786
Q14739	Lamin-B receptor	LBR	2.20517	0.0149337	-0.148167			16.7869	16.7604	16.7296	16.5683	16.6179	16.6462	12	12	12	16.1	16.1	16.1	70.702	0	45.894	1091400000	21	5.26461	Q14739
Q96TA2	ATP-dependent zinc metalloprotease YME1L1	YME1L1	2.40132	0.0127273	-0.148102			16.7752	16.74	16.7121	16.5871	16.5695	16.6264	12	12	12	18.8	18.8	18.8	86.454	0	70.125	1414800000	28	5.96403	Q96TA2
Q8N183	Mimitin, mitochondrial	NDUFAF2	2.04114	0.0178532	-0.147733			17.709	17.6403	17.6105	17.5157	17.4833	17.5176	10	10	10	64.5	64.5	64.5	19.856	0	84.141	3681600000	40	4.73118	Q8N183
Q16740	ATP-dependent Clp protease proteolytic subunit, mitochondrial	CLPP	1.9751	0.018812	-0.1476			15.5595	15.6194	15.6628	15.4772	15.4407	15.481	10	10	10	37.5	37.5	37.5	30.18	0	61.54	900320000	19	4.52841	Q16740
Q13011	Delta(3,5)-Delta(2,4)-dienoyl-CoA isomerase, mitochondrial	ECH1	1.82627	0.0228962	-0.147432			17.987	17.8981	17.874	17.7511	17.7797	17.786	14	14	14	47.6	47.6	47.6	35.816	0	208.23	7077400000	53	4.09461	Q13011
Q99442	Translocation protein SEC62	SEC62	4.4912	0	-0.147228			16.9686	16.9835	16.9773	16.8302	16.819	16.8385	9	9	9	20.8	20.8	20.8	45.861	0	19.546	1122400000	21	20.6849	Q99442
P07237	Protein disulfide-isomerase	P4HB	2.47048	0.0117516	-0.147228			20.1596	20.2195	20.1774	20.068	20.0152	20.0317	38	38	38	73	73	73	57.116	0	323.31	57013000000	187	6.22818	P07237
P11717	Cation-independent mannose-6-phosphate receptor	IGF2R	2.06491	0.0168209	-0.147161			15.9099	15.8508	15.8459	15.6766	15.7486	15.7399	11	11	11	4.7	4.7	4.7	274.37	0	21.353	378160000	21	4.80579	P11717
Q9H9J2	39S ribosomal protein L44, mitochondrial	MRPL44	3.02121	0.00678505	-0.147064			17.8146	17.7677	17.8014	17.635	17.6661	17.6416	12	12	12	39.8	39.8	39.8	37.535	0	91.987	3877300000	25	8.72076	Q9H9J2
O75323	Protein NipSnap homolog 2	GBAS	1.77011	0.0239077	-0.146987			16.472	16.4242	16.3491	16.2474	16.2821	16.2749	8	6	6	24.8	22	22	33.742	0	20.564	1541800000	17	3.93871	O75323
P51608	Methyl-CpG-binding protein 2	MECP2	1.37648	0.0426083	-0.146942			16.0581	15.9756	15.9421	15.7786	15.8542	15.9022	12	12	12	34.4	34.4	34.4	52.44	0	52.626	368700000	18	2.94864	P51608
Q9BRR6	ADP-dependent glucokinase	ADPGK	2.554	0.0112511	-0.146856			16.2446	16.1781	16.204	16.0562	16.0838	16.0461	6	6	6	15.5	15.5	15.5	54.088	0	24.428	239290000	9	6.56035	Q9BRR6
Q96EY1	DnaJ homolog subfamily A member 3, mitochondrial	DNAJA3	1.86004	0.0216327	-0.146847			16.2091	16.2815	16.2685	16.159	16.0695	16.09	9	9	9	17.5	17.5	17.5	52.488	0	40.087	1634300000	20	4.19034	Q96EY1
P51398	28S ribosomal protein S29, mitochondrial	DAP3	1.89488	0.0202046	-0.146825			15.9137	15.8399	15.8032	15.7241	15.7053	15.6868	8	8	8	23.6	23.6	23.6	45.566	0	37.371	911450000	22	4.29076	P51398
Q9BQB6	Vitamin K epoxide reductase complex subunit 1	VKORC1	1.36295	0.0437555	-0.146723			15.2684	15.1114	15.2428	15.0862	15.0513	15.045	3	3	3	12.9	12.9	12.9	18.234	0	22.079	411640000	7	2.91741	Q9BQB6
Q9UMN6	Histone-lysine N-methyltransferase 2B	KMT2B	0.463836	0.3491	-0.14655			11.6843	11.4534	11.8038	11.4927	11.3491	11.6602	1	1	1	0.3	0.3	0.3	293.51	0.0097928	1.7925	5452500	1	1.07301	Q9UMN6
Q00059	Transcription factor A, mitochondrial	TFAM	1.58132	0.0312166	-0.146439			17.9374	17.8078	17.8173	17.7054	17.6947	17.7232	18	18	18	48	48	48	29.096	0	40.368	3728500000	42	3.44296	Q00059
Q9UM00	Transmembrane and coiled-coil domain-containing protein 1	TMCO1	1.15951	0.0638491	-0.146105			13.5363	13.3573	13.3905	13.3261	13.2579	13.2618	3	3	3	16	16	16	21.175	0	7.4632	347380000	8	2.46576	Q9UM00
P11021	78 kDa glucose-regulated protein	HSPA5	2.74878	0.0100741	-0.146084			20.6638	20.7051	20.6423	20.5275	20.5107	20.5347	40	38	38	54.9	54.9	54.9	72.332	0	323.31	130040000000	319	7.39501	P11021
O43493	Trans-Golgi network integral membrane protein 2	TGOLN2	1.87437	0.0210435	-0.145919			16.372	16.2685	16.3116	16.1659	16.1452	16.2032	9	9	9	22.1	22.1	22.1	51.112	0	26.371	337120000	23	4.23145	O43493
Q86U42	Polyadenylate-binding protein 2	PABPN1	2.07505	0.0168553	-0.145831			16.0274	16.0307	16.0972	15.8993	15.8755	15.9431	9	9	9	33.7	33.7	33.7	32.749	0	41.885	2034500000	21	4.8379	Q86U42;A6NDY0
O95716	Ras-related protein Rab-3D	RAB3D	1.27948	0.0501744	-0.145709			13.7958	13.9003	13.9648	13.7272	13.7147	13.7819	5	5	4	33.3	33.3	24.7	24.267	0	20.35	148320000	7	2.72815	O95716
Q9BSH4	Translational activator of cytochrome c oxidase 1	TACO1	1.68796	0.0275233	-0.145589			16.5154	16.5942	16.6421	16.4542	16.4482	16.4125	5	5	5	27.6	27.6	27.6	32.477	0	152.71	1199500000	10	3.71781	Q9BSH4
Q9HC36	rRNA methyltransferase 3, mitochondrial	RNMTL1	2.1718	0.0158187	-0.145088			16.8405	16.7485	16.7699	16.6472	16.6328	16.6436	16	16	16	35.5	35.5	35.5	47.019	0	50.495	1263800000	32	5.15248	Q9HC36
Q9NWH9	SAFB-like transcription modulator	SLTM	1.58013	0.0312378	-0.145084			18.0648	17.9615	17.9429	17.8225	17.8302	17.8813	27	26	26	25.4	24.8	24.8	117.15	0	86	2239900000	58	3.43995	Q9NWH9
Q8NFH3	Nucleoporin Nup43	NUP43	1.3694	0.043221	-0.144967			14.825	14.7732	14.7551	14.6494	14.7116	14.5574	2	2	2	6.3	6.3	6.3	42.15	0	18.561	467270000	6	2.93228	Q8NFH3
Q06136	3-ketodihydrosphingosine reductase	KDSR	1.66665	0.0279336	-0.144896			15.056	15.0564	14.9413	14.8604	14.8928	14.8658	3	3	3	10.2	10.2	10.2	36.187	0	12.668	199090000	3	3.66184	Q06136
P24752	Acetyl-CoA acetyltransferase, mitochondrial	ACAT1	2.14924	0.0160497	-0.144869			19.0194	18.9593	18.948	18.8087	18.8171	18.8663	18	18	18	46.1	46.1	46.1	45.199	0	139.49	28946000000	101	5.07775	P24752
Q12888	Tumor suppressor p53-binding protein 1	TP53BP1	2.59512	0.0112159	-0.144604			16.3693	16.3978	16.4312	16.2438	16.2786	16.242	24	24	24	17.3	17.3	17.3	213.57	0	127.89	709980000	43	6.72934	Q12888
P04843	Dolichyl-diphosphooligosaccharide--protein glycosyltransferase subunit 1	RPN1	3.04774	0.00595122	-0.144485			19.7057	19.7217	19.6938	19.5873	19.5383	19.5622	31	31	31	50.7	50.7	50.7	68.569	0	323.31	35347000000	132	8.86076	P04843
Q5T8D3	Acyl-CoA-binding domain-containing protein 5	ACBD5	1.67985	0.0278805	-0.144307			13.5622	13.6159	13.5681	13.375	13.4417	13.4966	5	5	5	9.9	9.9	9.9	60.091	0	11.448	87945000	7	3.69645	Q5T8D3
P10515	Dihydrolipoyllysine-residue acetyltransferase component of pyruvate dehydrogenase complex, mitochondrial	DLAT	2.48598	0.0117265	-0.143987			18.5898	18.5259	18.5395	18.3849	18.4262	18.4122	16	16	16	30.8	30.8	30.8	68.996	0	167.01	11041000000	47	6.28874	P10515
Q6IAA8	Ragulator complex protein LAMTOR1	LAMTOR1	1.74646	0.0249827	-0.143932			15.6949	15.6468	15.5829	15.4854	15.4743	15.5332	2	2	2	14.9	14.9	14.9	17.745	0	10.505	1845100000	8	3.87428	Q6IAA8
Q96ST3	Paired amphipathic helix protein Sin3a	SIN3A	0.400723	0.419068	-0.143716			14.3984	14.2951	14.3329	14.2816	13.9093	14.4042	4	4	4	3.8	3.8	3.8	145.17	0	29.515	143920000	7	0.946596	Q96ST3
Q6UW02	Cytochrome P450 20A1	CYP20A1	1.52969	0.0340082	-0.143693			15.4336	15.3473	15.3122	15.1925	15.201	15.2686	4	4	4	10.4	10.4	10.4	52.432	0	9.6263	259840000	7	3.31438	Q6UW02
Q9H8H0	Nucleolar protein 11	NOL11	2.25534	0.0148571	-0.143536			18.3506	18.2787	18.2679	18.1649	18.1532	18.1485	20	20	20	32	32	32	81.123	0	103.67	3169100000	54	5.43684	Q9H8H0
Q9BWM7	Sideroflexin-3	SFXN3	1.9866	0.0186833	-0.143524			15.0958	15.0356	15.043	14.9526	14.924	14.8672	2	1	1	8.7	2.8	2.8	35.503	0.00099726	2.8814	632810000	5	4.56325	Q9BWM7
Q8IUH3	RNA-binding protein 45	RBM45	0.901078	0.115323	-0.143151			12.869	12.6671	12.8043	12.6758	12.6863	12.5488	4	4	4	12.6	12.6	12.6	53.502	0	10.228	102910000	4	1.93162	Q8IUH3
Q9UKV3	Apoptotic chromatin condensation inducer in the nucleus	ACIN1	3.11783	0.00552688	-0.143145			19.125	19.0913	19.0778	18.9476	18.9491	18.9679	37	37	36	30.6	30.6	30	151.86	0	213.69	8187400000	103	9.24068	Q9UKV3;REV__B1AK53
Q9NZ43	Vesicle transport protein USE1	USE1	1.48383	0.0372535	-0.143088			13.88	13.8347	13.8198	13.6714	13.6512	13.7826	6	6	6	22.8	22.8	22.8	29.371	0	11.398	98411000	6	3.20251	Q9NZ43
Q9BXL5	Hemogen	HEMGN	0.694866	0.188218	-0.142978			15.5965	15.2857	15.4576	15.3223	15.251	15.3375	1	1	1	2.3	2.3	2.3	55.34	0.0095934	1.8241	299240000	3	1.5252	Q9BXL5
Q99877;Q93079;Q5QNW6;P62807;P58876;O60814;Q99879;P57053	Histone H2B type 1-N;Histone H2B type 1-H;Histone H2B type 2-F;Histone H2B type 1-C/E/F/G/I;Histone H2B type 1-D;Histone H2B type 1-K;Histone H2B type 1-M;Histone H2B type F-S	HIST1H2BN;HIST1H2BH;HIST2H2BF;HIST1H2BC;HIST1H2BD;HIST1H2BK;HIST1H2BM;H2BFS	1.65242	0.0279782	-0.142862			16.5605	16.4489	16.444	16.3477	16.3216	16.3556	11	1	0	69	5.6	0	13.922	0	4.6059	51194000000	17	3.62476	Q99877;Q93079;Q5QNW6;P62807;P58876;O60814;Q99879;P57053
Q6ZRP7	Sulfhydryl oxidase 2	QSOX2	2.48359	0.0116025	-0.14271			16.3403	16.3531	16.4009	16.2441	16.2238	16.1983	10	10	10	16.8	16.8	16.8	77.528	0	52.976	2155800000	19	6.27936	Q6ZRP7
P55809	Succinyl-CoA:3-ketoacid coenzyme A transferase 1, mitochondrial	OXCT1	2.2182	0.0149458	-0.142576			16.9493	16.9196	16.914	16.7414	16.7876	16.8262	15	15	15	35.6	35.6	35.6	56.157	0	162.05	2425700000	33	5.30892	P55809;Q9BYC2
Q9P0J0	NADH dehydrogenase [ubiquinone] 1 alpha subcomplex subunit 13	NDUFA13	1.20333	0.059445	-0.142473			14.0376	14.0788	14.0814	14.025	13.9037	13.8417	4	4	4	32.6	32.6	32.6	16.698	0	14.556	2707800000	10	2.56036	Q9P0J0
Q9HAV7	GrpE protein homolog 1, mitochondrial	GRPEL1	3.03546	0.0064	-0.142374			18.1925	18.2452	18.2023	18.0712	18.0719	18.0697	13	13	13	64.5	64.5	64.5	24.279	0	177.57	8280600000	60	8.79569	Q9HAV7
P14625	Endoplasmin	HSP90B1	3.68499	0.00266667	-0.142353			20.3847	20.4106	20.3772	20.257	20.2462	20.2424	47	46	46	53.8	52.3	52.3	92.468	0	323.31	48669000000	269	12.9271	P14625;Q58FF3
Q9H4L4	Sentrin-specific protease 3	SENP3	2.44768	0.0122204	-0.142201			15.5756	15.517	15.5412	15.4101	15.425	15.3721	6	6	6	16	16	16	65.009	0	28.485	420880000	12	6.14003	Q9H4L4
O75439	Mitochondrial-processing peptidase subunit beta	PMPCB	2.0399	0.0178103	-0.141959			17.5653	17.5308	17.4804	17.4043	17.3968	17.3495	18	18	17	41.1	41.1	39.7	54.366	0	172.64	5714700000	50	4.72732	O75439
P10646	Tissue factor pathway inhibitor	TFPI	0.591438	0.246799	-0.141737			13.6784	13.8601	13.9125	13.8226	13.6567	13.5465	3	3	3	19.7	19.7	19.7	35.015	0	23.933	70432000	4	1.32369	P10646
Q9UBR2	Cathepsin Z	CTSZ	1.33032	0.0459174	-0.141661			16.8607	16.7871	16.7536	16.5835	16.6823	16.7106	5	5	5	16.5	16.5	16.5	33.868	0	27.333	913860000	20	2.84272	Q9UBR2
Q9HBH5	Retinol dehydrogenase 14	RDH14	1.79679	0.0233667	-0.141547			14.0785	14.0841	14.1295	13.9713	14.0007	13.8955	3	3	3	12.2	12.2	12.2	36.864	0	12.09	97024000	6	4.01226	Q9HBH5
Q9UBI6	Guanine nucleotide-binding protein G(I)/G(S)/G(O) subunit gamma-12	GNG12	2.16341	0.0157986	-0.141328			15.1706	15.0989	15.1612	15.0081	15.0264	14.9721	4	4	4	66.7	66.7	66.7	8.0061	0	26.546	1596700000	13	5.12461	Q9UBI6
Q96C36	Pyrroline-5-carboxylate reductase 2	PYCR2	1.95662	0.0186495	-0.141221			17.4006	17.338	17.2987	17.2181	17.2124	17.1832	15	15	14	52.2	52.2	48.1	33.637	0	128.5	3657000000	37	4.47285	Q96C36
Q9Y277	Voltage-dependent anion-selective channel protein 3	VDAC3	2.48834	0.011546	-0.140757			17.4051	17.3322	17.3628	17.2404	17.2169	17.2205	10	10	10	47.3	47.3	47.3	30.658	0	192.02	4878500000	32	6.29797	Q9Y277
Q96HY7	Probable 2-oxoglutarate dehydrogenase E1 component DHKTD1, mitochondrial	DHTKD1	2.95898	0.00738075	-0.140734			14.2409	14.2094	14.2565	14.1016	14.1068	14.0763	5	5	5	8.5	8.5	8.5	103.08	0	19.041	179650000	6	8.40027	Q96HY7
O00566	U3 small nucleolar ribonucleoprotein protein MPP10	MPHOSPH10	2.84732	0.00956338	-0.140728			17.5633	17.5484	17.55	17.4462	17.3878	17.4054	14	14	14	21.6	21.6	21.6	78.863	0	148.06	2207200000	28	7.85194	O00566
O43402	ER membrane protein complex subunit 8	EMC8	2.21851	0.0149909	-0.140592			15.6037	15.6119	15.5577	15.4099	15.4743	15.4674	4	4	4	20	20	20	23.773	0	16.032	278690000	8	5.30998	O43402
P36873	Serine/threonine-protein phosphatase PP1-gamma catalytic subunit	PPP1CC	2.08637	0.0169962	-0.140553			14.757	14.745	14.6933	14.5606	14.5812	14.6319	14	2	2	49.2	5.9	5.9	36.983	0	5.9584	808920000	7	4.87392	P36873
Q7L8L6	FAST kinase domain-containing protein 5	FASTKD5	1.19448	0.060344	-0.140515			15.417	15.4086	15.3751	15.3506	15.2641	15.1644	6	6	6	9.6	9.6	9.6	86.573	0	19.327	572120000	14	2.54115	Q7L8L6
Q02809	Procollagen-lysine,2-oxoglutarate 5-dioxygenase 1	PLOD1	1.83977	0.0223447	-0.140215			17.859	17.9253	17.9599	17.7952	17.7866	17.7417	17	17	17	26.3	26.3	26.3	83.549	0	105.71	2674700000	37	4.13271	Q02809
O75396	Vesicle-trafficking protein SEC22b	SEC22B	2.56793	0.011514	-0.140213			17.1747	17.1649	17.1444	17.0367	17.0438	16.9829	12	12	12	45.6	45.6	45.6	24.593	0	148.68	2195800000	23	6.6172	O75396
Q9Y3A2	Probable U3 small nucleolar RNA-associated protein 11	UTP11L	1.95604	0.0186096	-0.140179			16.6476	16.5767	16.5517	16.43	16.4735	16.452	9	9	9	28.1	28.1	28.1	30.446	0	18.143	512710000	18	4.4711	Q9Y3A2
P13073	Cytochrome c oxidase subunit 4 isoform 1, mitochondrial	COX4I1	2.86835	0.0088	-0.140085			16.9619	16.9242	16.9282	16.8002	16.7746	16.8193	8	8	8	35.5	35.5	35.5	19.576	0	43.797	6310400000	47	7.95268	P13073
P98194	Calcium-transporting ATPase type 2C member 1	ATP2C1	2.29477	0.0147794	-0.139892			14.1561	14.1499	14.1201	14.045	13.9688	13.9926	5	5	5	5.3	5.3	5.3	100.58	0	15.127	50064000	7	5.57531	P98194
Q9NRP2	COX assembly mitochondrial protein 2 homolog	CMC2	1.49957	0.0358036	-0.139878			15.3295	15.3237	15.323	15.2704	15.1302	15.1559	4	4	4	58.2	58.2	58.2	9.4598	0	23.894	325170000	7	3.24066	Q9NRP2
Q99595	Mitochondrial import inner membrane translocase subunit Tim17-A	TIMM17A	1.96415	0.0186652	-0.139678			15.5088	15.4039	15.4675	15.3089	15.3282	15.3239	4	4	4	49.7	49.7	49.7	18.023	0	80.563	818130000	8	4.49542	Q99595
Q69YH5	Cell division cycle-associated protein 2	CDCA2	1.66315	0.0278017	-0.13959			14.9599	14.9654	15.065	14.8259	14.8608	14.8848	10	10	10	14.5	14.5	14.5	112.68	0	128.5	423300000	14	3.65271	Q69YH5
Q15050	Ribosome biogenesis regulatory protein homolog	RRS1	2.17091	0.0159323	-0.139506			18.4057	18.3636	18.3322	18.2214	18.2022	18.2593	21	21	21	48.5	48.5	48.5	41.193	0	301.57	6177600000	69	5.14954	Q15050
P13804	Electron transfer flavoprotein subunit alpha, mitochondrial	ETFA	2.2	0.0147813	-0.139189			17.6923	17.6367	17.6068	17.4894	17.5188	17.5101	13	13	13	49.5	49.5	49.5	35.079	0	220.76	15738000000	47	5.24712	P13804
Q8IUC4;A8MT19	Rhophilin-2;Putative rhophilin-2-like protein RHPN2P1	RHPN2;RHPN2P1	0.795436	0.147609	-0.138796			12.1262	11.9788	12.0419	11.7741	11.9663	11.99	2	2	2	3.2	3.2	3.2	76.992	0.0019758	2.7022	7886500	2	1.72206	Q8IUC4;A8MT19
Q96A33	Coiled-coil domain-containing protein 47	CCDC47	2.40054	0.0127032	-0.138793			16.9267	16.9506	16.9753	16.7904	16.7967	16.849	14	14	14	28	28	28	55.873	0	169.69	1858800000	29	5.9611	Q96A33
Q9BVV7	Mitochondrial import inner membrane translocase subunit Tim21	TIMM21	1.11226	0.0710268	-0.138702			14.277	14.2118	14.1317	14.0704	13.9961	14.1378	4	4	4	17.3	17.3	17.3	28.202	0	10.302	273880000	8	2.36522	Q9BVV7
Q8NFV4	Alpha/beta hydrolase domain-containing protein 11	ABHD11	1.96411	0.0186449	-0.138657			16.0775	16.0069	15.9881	15.8768	15.9138	15.8659	9	9	9	34.3	34.3	34.3	34.69	0	115.05	2382700000	21	4.49531	Q8NFV4
P07686	Beta-hexosaminidase subunit beta;Beta-hexosaminidase subunit beta chain B;Beta-hexosaminidase subunit beta chain A	HEXB	3.80085	0.00186207	-0.138641			18.1119	18.1051	18.0983	17.984	17.9528	17.9625	17	17	17	31.5	31.5	31.5	63.111	0	80.417	6976600000	56	13.8358	P07686
Q8NBX0	Saccharopine dehydrogenase-like oxidoreductase	SCCPDH	1.67607	0.0278814	-0.138469			16.5362	16.4463	16.4214	16.3258	16.3553	16.3073	7	7	7	17.9	17.9	17.9	47.151	0	16.082	516690000	11	3.68652	Q8NBX0
P30519	Heme oxygenase 2	HMOX2	2.88937	0.00852045	-0.138359			17.012	17.027	17.0104	16.9089	16.8532	16.8723	11	11	11	42.1	42.1	42.1	36.032	0	274.84	1535500000	26	8.05455	P30519
Q9H9P8	L-2-hydroxyglutarate dehydrogenase, mitochondrial	L2HGDH	4.53896	0	-0.138329			17.6877	17.6656	17.6782	17.5372	17.5379	17.5414	12	12	12	33.3	33.3	33.3	50.315	0	106.24	1941800000	30	21.2659	Q9H9P8
Q15084	Protein disulfide-isomerase A6	PDIA6	3.34464	0.00294737	-0.138297			18.9818	19.0077	18.9697	18.8616	18.8416	18.8411	18	18	18	55.2	55.2	55.2	48.121	0	238.72	83823000000	101	10.5764	Q15084
Q9UL40	Zinc finger protein 346	ZNF346	0.698479	0.186095	-0.138233			11.6249	11.4343	11.5467	11.3301	11.5395	11.3217	3	3	3	12.6	12.6	12.6	32.932	0	7.7976	34955000	4	1.53225	Q9UL40
Q9UMY1	Nucleolar protein 7	NOL7	2.30915	0.0146151	-0.138123			16.9292	16.8874	16.8452	16.7422	16.7502	16.7552	6	6	6	23	23	23	29.426	0	27.942	1633200000	14	5.62653	Q9UMY1
O75934	Pre-mRNA-splicing factor SPF27	BCAS2	2.27837	0.0147406	-0.138064			16.8648	16.8198	16.7998	16.6904	16.7176	16.6622	11	11	11	56	56	56	26.131	0	118.04	2701300000	22	5.51738	O75934
Q15651	High mobility group nucleosome-binding domain-containing protein 3	HMGN3	1.0573	0.0803643	-0.137902			14.3656	14.241	14.344	14.1871	14.0925	14.2573	3	2	2	29.3	20.2	20.2	10.666	0	4.8378	297480000	5	2.25007	Q15651
O95573	Long-chain-fatty-acid--CoA ligase 3	ACSL3	3.42763	0.00269091	-0.137838			18.0602	18.067	18.0977	17.946	17.9312	17.9341	23	23	21	38.8	38.8	37.2	80.419	0	217.35	5647500000	55	11.1088	O95573
Q9UI30	Multifunctional methyltransferase subunit TRM112-like protein	TRMT112	2.14333	0.0160658	-0.13771			15.9304	15.882	15.8613	15.7741	15.7178	15.7687	4	4	4	43.2	43.2	43.2	14.199	0	22.007	686600000	12	5.05833	Q9UI30
Q9HB40	Retinoid-inducible serine carboxypeptidase	SCPEP1	2.02968	0.0178553	-0.137673			14.8597	14.7909	14.8488	14.6622	14.7316	14.6926	3	3	3	8	8	8	50.83	0	13.452	58283000	4	4.69551	Q9HB40
Q9UHB7	AF4/FMR2 family member 4	AFF4	2.52565	0.0119557	-0.13701			15.1752	15.1659	15.1315	15.0209	15.049	14.9916	5	5	5	4	4	4	127.46	0	7.1427	157940000	7	6.44594	Q9UHB7
O94925	Glutaminase kidney isoform, mitochondrial	GLS	2.43367	0.0125328	-0.13696			18.2829	18.2127	18.2231	18.1096	18.0922	18.106	16	16	16	31.7	31.7	31.7	73.46	0	216.5	4108500000	45	6.08642	O94925
O43852	Calumenin	CALU	1.03761	0.0845846	-0.136911			18.0776	18.2341	18.2338	18.1008	17.985	18.049	18	18	18	62.5	62.5	62.5	37.106	0	163.04	6213400000	62	2.20924	O43852
Q9UJX5	Anaphase-promoting complex subunit 4	ANAPC4	1.72938	0.0256681	-0.136855			14.2155	14.3089	14.1993	14.1003	14.1243	14.0885	3	3	3	4.8	4.8	4.8	92.115	0	9.4756	99131000	4	3.82817	Q9UJX5
Q5T9A4	ATPase family AAA domain-containing protein 3B	ATAD3B	2.80003	0.01056	-0.136595			16.6157	16.6561	16.6146	16.5151	16.4843	16.4773	32	10	6	45.8	19.6	12	72.572	0	80.707	3231500000	24	7.62964	Q5T9A4
Q16698	2,4-dienoyl-CoA reductase, mitochondrial	DECR1	2.6083	0.0105242	-0.136529			17.2383	17.2581	17.2287	17.0815	17.0931	17.1409	12	12	12	49	49	49	36.067	0	135.24	2474800000	25	6.78431	Q16698
O00330	Pyruvate dehydrogenase protein X component, mitochondrial	PDHX	2.62917	0.0105483	-0.136496			16.5418	16.5531	16.5608	16.4385	16.3775	16.4301	14	14	14	29.9	29.9	29.9	54.122	0	50.776	1902900000	35	6.87216	O00330
P00846	ATP synthase subunit a	MT-ATP6	2.78058	0.0102857	-0.136443			15.6487	15.6184	15.6522	15.5281	15.5042	15.4776	2	2	2	8.4	8.4	8.4	24.817	0	13.045	938170000	6	7.5398	P00846
Q9Y3Y2	Chromatin target of PRMT1 protein	CHTOP	1.43376	0.0399571	-0.136382			16.5628	16.5163	16.4317	16.3561	16.3358	16.4097	5	5	5	21.4	21.4	21.4	26.396	0	44.179	1564900000	25	3.08274	Q9Y3Y2
Q10713	Mitochondrial-processing peptidase subunit alpha	PMPCA	1.51034	0.0353213	-0.135588			17.1686	17.0626	17.0402	16.9308	16.962	16.9719	16	16	16	35	35	35	58.252	0	93.446	4884600000	46	3.26691	Q10713
Q8NBS9	Thioredoxin domain-containing protein 5	TXNDC5	1.72831	0.0256245	-0.135469			18.9969	19.1014	19.0242	18.9366	18.8803	18.8992	22	22	22	55.3	55.3	55.3	47.628	0	219.32	26021000000	101	3.82528	Q8NBS9
Q9UBW7	Zinc finger MYM-type protein 2	ZMYM2	0.640771	0.216455	-0.135388			12.4448	12.4273	12.3741	12.2986	12.1105	12.4309	2	2	2	1	1	1	154.91	0.0091512	1.8405	26504000	3	1.41981	Q9UBW7
P27797	Calreticulin	CALR	3.4265	0.00266667	-0.135274			19.8916	19.9214	19.9071	19.7886	19.7642	19.7615	22	22	22	60.2	60.2	60.2	48.141	0	303.4	59416000000	157	11.1014	P27797
Q6UXV4	MICOS complex subunit MIC27	APOOL	1.40918	0.0408741	-0.135268			14.8104	14.7322	14.6605	14.6165	14.6028	14.578	7	7	7	28.7	28.7	28.7	29.159	0	17.475	388090000	11	3.02482	Q6UXV4
P51809	Vesicle-associated membrane protein 7	VAMP7	0.92889	0.109	-0.135087			13.2685	13.4759	13.4159	13.2441	13.3047	13.2063	2	2	2	15.5	15.5	15.5	24.935	0	11.966	70532000	4	1.98747	P51809
Q5UIP0	Telomere-associated protein RIF1	RIF1	2.57885	0.0114654	-0.135046			18.1648	18.1104	18.114	18.0004	17.975	18.0087	35	35	35	17.2	17.2	17.2	274.46	0	201.24	2580700000	64	6.66203	Q5UIP0
Q9NRP0	Oligosaccharyltransferase complex subunit OSTC	OSTC	1.3271	0.0458593	-0.13498			15.1776	15.0216	15.0826	14.9339	14.9839	14.9591	1	1	1	8.1	8.1	8.1	16.829	0	4.9525	852020000	3	2.8354	Q9NRP0
Q53GQ0	Very-long-chain 3-oxoacyl-CoA reductase	HSD17B12	1.98188	0.0186592	-0.134879			18.0772	18.0265	18.0522	17.9608	17.8716	17.9189	9	9	9	34.3	34.3	34.3	34.324	0	107.16	3345300000	28	4.54894	Q53GQ0
Q14789	Golgin subfamily B member 1	GOLGB1	3.29908	0.00274126	-0.134782			16.6018	16.6263	16.6288	16.4647	16.4917	16.4962	20	20	19	7.1	7.1	6.9	376.01	0	80.854	1505000000	35	10.2944	Q14789;REV__Q8N884
Q9Y2S7	Polymerase delta-interacting protein 2	POLDIP2	2.1129	0.0164619	-0.134687			16.9408	16.8646	16.9173	16.7441	16.7956	16.7789	13	13	13	45.4	45.4	45.4	42.033	0	51.314	2766300000	32	4.95914	Q9Y2S7
Q9NUQ7	Ufm1-specific protease 2	UFSP2	0.539942	0.283723	-0.134603			12.2599	12.5551	12.6053	12.3128	12.3202	12.3836	1	1	1	3.2	3.2	3.2	53.261	0	5.1843	177770000	1	1.22304	Q9NUQ7
Q9Y2R9	28S ribosomal protein S7, mitochondrial	MRPS7	1.80289	0.0231319	-0.134314			16.6629	16.5881	16.5913	16.4751	16.5212	16.4431	6	6	6	28.1	28.1	28.1	28.134	0	18.878	977100000	15	4.0292	Q9Y2R9
Q9H330	Transmembrane protein 245	TMEM245	1.32516	0.0460228	-0.134207			13.5394	13.4808	13.3969	13.2919	13.3579	13.3647	1	1	1	1.4	1.4	1.4	100.94	0	3.8263	74348000	4	2.83099	Q9H330
Q03252	Lamin-B2	LMNB2	2.60518	0.0107677	-0.134118			19.2679	19.2538	19.2403	19.1197	19.0886	19.1514	52	48	48	63.1	58.7	58.7	69.948	0	246.4	12154000000	151	6.77129	Q03252
P28331	NADH-ubiquinone oxidoreductase 75 kDa subunit, mitochondrial	NDUFS1	3.26784	0.00263087	-0.133995			17.9619	17.9323	17.9313	17.793	17.823	17.8075	21	21	21	36.6	36.6	36.6	79.467	0	243.81	2283900000	48	10.1051	P28331
Q8N9T8	Protein KRI1 homolog	KRI1	3.34496	0.0029697	-0.133891			17.3878	17.409	17.3963	17.2464	17.2607	17.2843	16	16	16	26.9	26.9	26.9	82.597	0	77.493	703070000	27	10.5784	Q8N9T8;REV__Q9UPN4
Q5RI15	Cytochrome c oxidase protein 20 homolog	COX20	1.06565	0.0783078	-0.133886			15.3198	15.1935	15.2932	15.0892	15.2246	15.091	2	2	2	17.8	17.8	17.8	13.291	0	20.48	959770000	6	2.26743	Q5RI15
O75475	PC4 and SFRS1-interacting protein	PSIP1	3.23605	0.00384906	-0.133697			18.6999	18.6753	18.6716	18.5439	18.5338	18.5681	23	23	22	41.7	41.7	40.2	60.103	0	277.45	7358700000	81	9.91583	O75475
Q5T653	39S ribosomal protein L2, mitochondrial	MRPL2	2.10628	0.0166354	-0.133644			15.4441	15.4262	15.3726	15.2793	15.2528	15.3098	11	11	11	41	41	41	33.3	0	59.886	1831800000	18	4.93778	Q5T653
Q00325	Phosphate carrier protein, mitochondrial	SLC25A3	1.63898	0.0286953	-0.133631			18.4782	18.39	18.3583	18.2725	18.2594	18.2937	14	14	14	34.5	34.5	34.5	40.094	0	137.3	10014000000	48	3.58996	Q00325
O60220	Mitochondrial import inner membrane translocase subunit Tim8 A	TIMM8A	1.84139	0.0222657	-0.133566			16.5944	16.5437	16.5055	16.4432	16.4226	16.3772	7	7	7	66	66	66	10.998	0	41.549	2952400000	16	4.13729	O60220
Q53S33	BolA-like protein 3	BOLA3	1.5412	0.0335889	-0.133517			14.2472	14.2565	14.2614	14.1343	14.0472	14.1831	3	3	3	26.2	26.2	26.2	12.114	0	6.291	145960000	7	3.3428	Q53S33
Q08379	Golgin subfamily A member 2	GOLGA2	1.22506	0.0563671	-0.133349			15.0812	15.014	14.9167	14.8411	14.8668	14.9039	9	9	9	11.7	11.7	11.7	113.08	0	25.355	148440000	14	2.60779	Q08379
P82663	28S ribosomal protein S25, mitochondrial	MRPS25	2.86549	0.00876812	-0.133254			16.4009	16.3566	16.3802	16.2502	16.2254	16.2623	6	6	6	34.7	34.7	34.7	20.116	0	15.289	733610000	12	7.9389	P82663
P22626	Heterogeneous nuclear ribonucleoproteins A2/B1	HNRNPA2B1	3.6195	0.00232558	-0.133211			20.3289	20.3293	20.3306	20.2168	20.1806	20.1918	32	32	31	77.3	77.3	77.3	37.429	0	323.31	137050000000	359	12.4392	P22626
P23246	Splicing factor, proline- and glutamine-rich	SFPQ	3.13122	0.00558696	-0.133046			19.6214	19.6421	19.5991	19.501	19.4768	19.4856	41	41	39	55.3	55.3	53.9	76.149	0	323.31	44303000000	203	9.31493	P23246
O60783	28S ribosomal protein S14, mitochondrial	MRPS14	0.627469	0.222675	-0.132969			13.3166	13.5242	13.5444	13.4506	13.2513	13.2844	1	1	1	11.7	11.7	11.7	15.139	0	19.363	54174000	5	1.39391	O60783
Q9Y2R5	28S ribosomal protein S17, mitochondrial	MRPS17	1.19425	0.0603604	-0.132958			15.1922	15.0513	15.0877	14.957	15.0382	14.9371	3	3	3	22.3	22.3	22.3	14.502	0	9.7672	1036300000	10	2.54066	Q9Y2R5
Q9Y4C8	Probable RNA-binding protein 19	RBM19	1.92929	0.0192829	-0.132914			15.8298	15.8119	15.8316	15.7294	15.7119	15.6332	11	11	11	11.4	11.4	11.4	107.33	0	34.921	289770000	17	4.39158	Q9Y4C8
Q8WWV3	Reticulon-4-interacting protein 1, mitochondrial	RTN4IP1	2.17148	0.0159548	-0.132886			14.8618	14.8179	14.8083	14.7187	14.6569	14.7138	5	5	5	14.9	14.9	14.9	43.589	0	15.395	351980000	7	5.15143	Q8WWV3
Q96GC9	Vacuole membrane protein 1	VMP1	0.18357	0.723257	-0.132796			9.87614	10.153	10.4915	10.3776	10.0915	9.65313	2	2	2	11.3	11.3	11.3	46.237	0	8.4465	20031000	3	0.481552	Q96GC9
P51571	Translocon-associated protein subunit delta	SSR4	2.59611	0.0112438	-0.13278			15.8732	15.9053	15.8405	15.7519	15.7306	15.7382	6	6	6	32.4	32.4	32.4	18.998	0	37.633	2336000000	17	6.73347	P51571
P43304	Glycerol-3-phosphate dehydrogenase, mitochondrial	GPD2	2.34158	0.0139161	-0.132247			17.8846	17.8469	17.8605	17.7705	17.7024	17.7223	22	22	22	36.5	36.5	36.5	80.852	0	136.57	3142100000	42	5.74344	P43304
Q12788	Transducin beta-like protein 3	TBL3	3.19913	0.00503614	-0.132202			17.7955	17.7903	17.8032	17.6899	17.6471	17.6554	26	26	26	47.3	47.3	47.3	89.034	0	204.87	4386500000	69	9.70021	Q12788
Q14676	Mediator of DNA damage checkpoint protein 1	MDC1	1.96468	0.018706	-0.132154			15.8333	15.8302	15.8381	15.7593	15.6825	15.6634	20	20	20	18.1	18.1	18.1	226.66	0	86.143	434140000	40	4.49702	Q14676
Q96CU9	FAD-dependent oxidoreductase domain-containing protein 1	FOXRED1	3.29968	0.00276056	-0.13214			15.2835	15.2547	15.268	15.1515	15.1402	15.1182	5	5	5	9.7	9.7	9.7	53.811	0	10.306	139590000	8	10.298	Q96CU9
Q9NRA2	Sialin	SLC17A5	1.01457	0.0891748	-0.132063			14.2369	14.06	14.1103	13.9997	13.952	14.0592	2	2	2	3	3	3	54.639	0.0082702	1.8927	59240000	2	2.16174	Q9NRA2
Q8N2H4	Protein SYS1 homolog	SYS1	1.95484	0.0185897	-0.132042			15.0216	14.9453	15.0301	14.8598	14.8505	14.8906	1	1	1	5.8	5.8	5.8	17.615	0.0082607	1.8842	57581000	4	4.46751	Q8N2H4
Q99459	Cell division cycle 5-like protein	CDC5L	2.72206	0.00990643	-0.13198			18.0216	18.0403	18.0622	17.9352	17.8878	17.9051	26	26	26	37.9	37.9	37.9	92.25	0	225.85	5725900000	54	7.27527	Q99459
Q99714	3-hydroxyacyl-CoA dehydrogenase type-2	HSD17B10	2.14671	0.0160055	-0.131916			18.7017	18.6364	18.6218	18.5044	18.5314	18.5284	16	16	16	78.5	78.5	78.5	26.923	0	323.31	12727000000	72	5.06943	Q99714
Q9H307	Pinin	PNN	2.92617	0.00775	-0.131297			18.4106	18.3709	18.3834	18.2535	18.2404	18.2772	29	28	28	42.4	41.3	41.3	81.613	0	119.42	6357600000	84	8.23566	Q9H307
P60033	CD81 antigen	CD81	0.745638	0.164976	-0.130758			13.2963	13.2291	13.4212	13.2771	13.198	13.0792	2	2	2	18.2	18.2	18.2	25.809	0	33.018	796360000	6	1.62436	P60033
O96008	Mitochondrial import receptor subunit TOM40 homolog	TOMM40	2.21464	0.0150631	-0.130748			18.0835	18.0331	18.0026	17.8948	17.9136	17.9186	11	11	11	43.5	43.5	43.5	37.893	0	323.31	16953000000	72	5.29677	O96008
Q14BN4	Sarcolemmal membrane-associated protein	SLMAP	0.997586	0.0933627	-0.130444			15.028	14.9065	14.8324	14.7903	14.8317	14.7535	5	5	5	6.5	6.5	6.5	95.197	0	10.935	99482000	8	2.1269	Q14BN4
Q96Q45	Transmembrane protein 237	TMEM237	0.970825	0.0992415	-0.13039			12.8902	12.7824	12.795	12.5902	12.7185	12.7677	1	1	1	2.7	2.7	2.7	45.525	0.0019598	2.6223	12728000	2	2.07232	Q96Q45
O60568	Procollagen-lysine,2-oxoglutarate 5-dioxygenase 3	PLOD3	2.44486	0.012146	-0.130159			17.0575	17.0309	16.9973	16.9227	16.8863	16.8863	19	19	19	22.5	22.5	22.5	84.784	0	100.69	1941200000	42	6.12922	O60568
Q16718	NADH dehydrogenase [ubiquinone] 1 alpha subcomplex subunit 5	NDUFA5	1.43788	0.0397289	-0.130042			16.3706	16.4329	16.4462	16.3389	16.2201	16.3005	4	4	4	44	44	44	13.459	0	19.699	1680800000	12	3.0925	Q16718
P36776	Lon protease homolog, mitochondrial	LONP1	2.15744	0.0158832	-0.129983			19.0737	19.085	19.1151	18.9974	18.9207	18.9658	30	30	30	39.3	39.3	39.3	106.49	0	323.31	14431000000	104	5.10481	P36776
Q4G0N4	NAD kinase 2, mitochondrial	NADK2	2.00448	0.0178867	-0.129969			15.3733	15.2964	15.3767	15.2177	15.2371	15.2017	7	7	7	22.4	22.4	22.4	49.432	0	62.03	1876700000	15	4.6178	Q4G0N4
Q4KWH8	1-phosphatidylinositol 4,5-bisphosphate phosphodiesterase eta-1	PLCH1	1.18423	0.0611323	-0.129847			14.8416	14.7812	14.7031	14.5824	14.6901	14.6638	1	1	1	0.5	0.5	0.5	189.22	0.003604	2.3471	245140000	3	2.51897	Q4KWH8
Q9C0E8	Protein lunapark	LNP	2.90258	0.00798462	-0.129806			13.72	13.7193	13.6799	13.5818	13.5592	13.5888	6	6	6	19.9	19.9	19.9	47.739	0	15.655	110650000	10	8.11911	Q9C0E8
Q9BWT1	Cell division cycle-associated protein 7	CDCA7	1.54106	0.0336322	-0.12977			13.3073	13.2002	13.1965	13.1318	13.0873	13.0956	1	1	1	2.4	2.4	2.4	42.573	0.00026151	3.7349	29960000	2	3.34245	Q9BWT1
O43678	NADH dehydrogenase [ubiquinone] 1 alpha subcomplex subunit 2	NDUFA2	2.21251	0.0152024	-0.129766			15.7788	15.7442	15.6954	15.6173	15.6083	15.6034	4	4	4	36.4	36.4	36.4	10.921	0	9.4187	456820000	12	5.28954	O43678
Q9H2W6	39S ribosomal protein L46, mitochondrial	MRPL46	3.08575	0.00632124	-0.129705			17.0985	17.0797	17.0532	16.9549	16.9511	16.9363	9	9	9	37.6	37.6	37.6	31.705	0	145.22	1247000000	21	9.06494	Q9H2W6
O60508	Pre-mRNA-processing factor 17	CDC40	2.18888	0.0151092	-0.12953			15.8324	15.8174	15.8359	15.7059	15.6541	15.7371	10	10	10	21.6	21.6	21.6	65.521	0	29.346	287870000	17	5.20965	O60508
P38159	RNA-binding motif protein, X chromosome;RNA-binding motif protein, X chromosome, N-terminally processed	RBMX	1.97464	0.0187911	-0.129419			19.751	19.674	19.6634	19.5528	19.5782	19.569	39	39	15	68.8	68.8	25.6	42.331	0	273.04	33240000000	183	4.52702	P38159;O75526;Q15415;P0DJD4;P0DJD3;P0C7P1;A6NEQ0;A6NDE4
P13667	Protein disulfide-isomerase A4	PDIA4	3.60611	0.00229885	-0.129126			19.8479	19.8772	19.8599	19.7431	19.7219	19.7326	44	44	43	61.9	61.9	59.5	72.932	0	323.31	23933000000	202	12.3416	P13667
O75964	ATP synthase subunit g, mitochondrial	ATP5L	1.7406	0.0251281	-0.129121			17.3325	17.3141	17.2514	17.1792	17.1271	17.2043	7	7	7	54.4	54.4	54.4	11.428	0	47.066	3302400000	26	3.85842	O75964
Q9C0J8	pre-mRNA 3 end processing protein WDR33	WDR33	1.7921	0.0234633	-0.129103			17.1639	17.0841	17.0897	16.9476	16.9879	17.0148	18	18	18	17	17	17	145.89	0	68.949	966070000	35	3.99927	Q9C0J8
Q9H2P0	Activity-dependent neuroprotector homeobox protein	ADNP	1.96879	0.018871	-0.128991			16.5956	16.5176	16.5151	16.4063	16.4353	16.3997	14	14	14	14.4	14.4	14.4	123.56	0	29.909	542980000	27	4.5094	Q9H2P0
O15116	U6 snRNA-associated Sm-like protein LSm1	LSM1	1.6859	0.0275776	-0.128854			13.6244	13.7022	13.6773	13.5427	13.5824	13.4923	1	1	1	12	12	12	15.179	0	5.3763	279470000	2	3.71238	O15116
O00411	DNA-directed RNA polymerase, mitochondrial	POLRMT	1.16486	0.0631531	-0.128696			14.0726	13.9949	13.96	13.9449	13.8075	13.889	4	4	4	3.8	3.8	3.8	138.62	0	8.0998	74884000	8	2.47724	O00411
Q7Z3B0	Small integral membrane protein 15	SMIM15	1.6111	0.0300089	-0.128692			13.6816	13.5886	13.5731	13.4658	13.5122	13.4793	1	1	1	9.5	9.5	9.5	8.6252	0.0071792	1.9752	86428000	4	3.51842	Q7Z3B0
Q14554	Protein disulfide-isomerase A5	PDIA5	2.59703	0.0112718	-0.128606			15.828	15.8168	15.7728	15.6877	15.6594	15.6847	7	7	7	15.8	15.8	15.8	59.594	0	32.696	344290000	13	6.73728	Q14554
P51991	Heterogeneous nuclear ribonucleoprotein A3	HNRNPA3	1.45118	0.0386087	-0.12848			19.1957	19.2545	19.3084	19.1746	19.0997	19.0988	23	21	21	53.4	51.6	51.6	39.594	0	280.27	45724000000	107	3.12412	P51991
P14866	Heterogeneous nuclear ribonucleoprotein L	HNRNPL	2.33275	0.0139549	-0.128472			19.8292	19.7768	19.7559	19.6663	19.6481	19.6621	24	24	23	49.9	49.9	48.7	64.132	0	323.31	33530000000	191	5.71141	P14866
Q07666	KH domain-containing, RNA-binding, signal transduction-associated protein 1	KHDRBS1	2.14635	0.0159835	-0.128423			18.0586	18.0808	18.0504	17.972	17.8909	17.9417	17	17	17	30.7	30.7	30.7	48.227	0	84.102	16048000000	60	5.06823	Q07666;Q5VWX1;O75525;Q9H6N6;Q9UBC1
Q5SY16	Polynucleotide 5-hydroxyl-kinase NOL9	NOL9	1.35482	0.0440351	-0.128402			15.3647	15.239	15.303	15.2192	15.1313	15.1709	6	6	6	11.4	11.4	11.4	79.322	0	49.729	430380000	9	2.8987	Q5SY16
Q9P0L0	Vesicle-associated membrane protein-associated protein A	VAPA	1.52336	0.0344245	-0.128358			18.0665	18.0396	18.0433	17.9934	17.8644	17.9064	16	16	15	60.2	60.2	55.4	27.893	0	72.953	12610000000	64	3.29882	Q9P0L0
Q96IX5	Up-regulated during skeletal muscle growth protein 5	USMG5	1.20267	0.0594619	-0.128351			15.8911	15.7518	15.7533	15.6514	15.6502	15.7095	2	2	2	27.6	27.6	27.6	6.4575	0	24.444	670650000	9	2.55892	Q96IX5
Q15012	Lysosomal-associated transmembrane protein 4A	LAPTM4A	0.394588	0.426791	-0.128347			11.3493	11.2939	11.3457	11.0602	11.0699	11.4736	1	1	1	11.6	11.6	11.6	26.8	0.00050826	3.2564	7892100	1	0.934175	Q15012
O95297	Myelin protein zero-like protein 1	MPZL1	0.674897	0.197402	-0.128192			13.0497	12.9186	12.7748	12.7188	12.8178	12.822	2	2	2	8.2	8.2	8.2	29.082	0	4.6973	168360000	3	1.48628	O95297
Q9BXJ8	Transmembrane protein 120A	TMEM120A	1.91664	0.0193947	-0.128163			14.1759	14.1188	14.1377	13.9694	14.0281	14.0503	2	2	2	6.1	6.1	6.1	40.61	0	7.7014	48657000	6	4.3543	Q9BXJ8
Q92542	Nicastrin	NCSTN	2.03853	0.0177677	-0.128126			17.0976	17.1322	17.1206	16.9976	16.9414	17.0271	7	7	7	9.2	9.2	9.2	78.41	0	50.385	2540500000	17	4.72303	Q92542
O75746	Calcium-binding mitochondrial carrier protein Aralar1	SLC25A12	1.81735	0.023102	-0.128049			14.1901	14.1379	14.2056	14.0028	14.0662	14.0805	10	5	5	14.9	8.1	8.1	74.761	0	14.049	154480000	6	4.06958	O75746
Q16540	39S ribosomal protein L23, mitochondrial	MRPL23	1.84998	0.0220096	-0.127946			14.2713	14.2152	14.2439	14.1566	14.1229	14.067	2	2	2	24.2	24.2	24.2	17.781	0	70.739	504210000	3	4.16166	Q16540
Q86UB9	Transmembrane protein 135	TMEM135	1.76982	0.0239469	-0.127887			11.4096	11.3714	11.3863	11.2096	11.3152	11.2588	1	1	1	1.7	1.7	1.7	52.29	0.0065299	2.042	3854200	1	3.93791	Q86UB9
O15446	DNA-directed RNA polymerase I subunit RPA34	CD3EAP	4.48215	0	-0.127824			16.9208	16.9109	16.9211	16.7866	16.7827	16.8	12	12	12	41	41	41	54.985	0	69.003	1685100000	37	20.5766	O15446
Q86YH6	Decaprenyl-diphosphate synthase subunit 2	PDSS2	0.408011	0.411145	-0.127699			12.2185	12.274	11.9997	11.8981	12.238	11.9729	2	2	2	5.5	5.5	5.5	44.128	0	6.7231	198770000	3	0.961318	Q86YH6
Q9NS69	Mitochondrial import receptor subunit TOM22 homolog	TOMM22	2.56385	0.0114605	-0.127501			15.5648	15.5105	15.5313	15.386	15.4171	15.421	3	3	3	27.5	27.5	27.5	15.521	0	29.033	2231700000	15	6.60049	Q9NS69
P11388	DNA topoisomerase 2-alpha	TOP2A	2.05206	0.0172991	-0.127435			19.3205	19.2608	19.2715	19.1536	19.1249	19.192	55	55	42	34	34	26.1	174.38	0	296.36	13858000000	154	4.76534	P11388
Q9GZM5	Protein YIPF3;Protein YIPF3, 36 kDa form III	YIPF3	0.761879	0.159415	-0.127378			13.7264	13.6597	13.5165	13.4813	13.5955	13.4437	2	2	2	5.7	5.7	5.7	38.247	0	6.2564	78757000	4	1.65616	Q9GZM5
O15160	DNA-directed RNA polymerases I and III subunit RPAC1	POLR1C	2.1667	0.0158429	-0.127352			16.1161	16.0719	16.0482	15.9374	15.981	15.9357	9	9	9	28.3	28.3	28.3	39.249	0	37.69	1013800000	23	5.13551	O15160
P46199	Translation initiation factor IF-2, mitochondrial	MTIF2	0.30965	0.536346	-0.127179			11.2657	11.2391	11.4845	11.4636	11.1946	10.9495	4	4	4	5.4	5.4	5.4	81.316	0	11.826	100580000	10	0.758898	P46199
Q5BKZ1	DBIRD complex subunit ZNF326	ZNF326	1.74252	0.0251714	-0.12717			18.2924	18.1945	18.1953	18.0903	18.1021	18.1084	18	18	18	34.9	34.9	34.9	65.653	0	98.311	3577200000	52	3.86361	Q5BKZ1
O15460	Prolyl 4-hydroxylase subunit alpha-2	P4HA2	1.03698	0.0846817	-0.12705			14.6568	14.8267	14.7578	14.6553	14.6436	14.5612	7	7	7	14	14	14	60.901	0	15.124	250180000	12	2.20793	O15460
Q6P1A2	Lysophospholipid acyltransferase 5	LPCAT3	2.17698	0.0156011	-0.127031			15.8197	15.797	15.8039	15.6675	15.6465	15.7255	3	3	3	6.4	6.4	6.4	56.034	0	11.17	133630000	7	5.16976	Q6P1A2
P36542	ATP synthase subunit gamma, mitochondrial	ATP5C1	1.34161	0.0451815	-0.126975			18.0826	17.9971	17.9751	17.8382	17.8945	17.9411	11	11	11	36.9	36.9	36.9	32.996	0	61.666	9279000000	47	2.86844	P36542
Q5VZL5	Zinc finger MYM-type protein 4	ZMYM4	1.45341	0.0384215	-0.126861			15.2756	15.182	15.2101	15.0722	15.0605	15.1544	9	9	9	5.4	5.4	5.4	172.79	0	16.971	113480000	12	3.12945	Q5VZL5
O43715	TP53-regulated inhibitor of apoptosis 1	TRIAP1	1.43523	0.0399722	-0.126823			15.1773	15.1616	15.0701	15.0573	14.9881	14.9832	4	4	4	56.6	56.6	56.6	8.7858	0	12.146	387840000	10	3.08623	O43715
Q8NC60	Nitric oxide-associated protein 1	NOA1	0.522711	0.295848	-0.126738			11.3915	11.2053	11.1806	11.1876	11.2408	10.9688	3	3	3	8.5	8.5	8.5	78.457	0	9.2916	47189000	4	1.18924	Q8NC60
P22830	Ferrochelatase, mitochondrial	FECH	2.27101	0.0149243	-0.126621			15.0792	15.0297	15.015	14.8983	14.9392	14.9066	4	4	4	11.6	11.6	11.6	47.862	0	25.841	202340000	6	5.49152	P22830
P23368	NAD-dependent malic enzyme, mitochondrial	ME2	3.55208	0.00314894	-0.126589			18.8045	18.7699	18.7967	18.6641	18.6608	18.6663	17	17	17	38.4	38.4	38.4	65.443	0	323.31	9263300000	65	11.9553	P23368;Q16798
Q8TCT9	Minor histocompatibility antigen H13	HM13	2.11935	0.0164874	-0.126532			17.2495	17.2523	17.2556	17.1147	17.0888	17.1744	7	7	7	18.8	18.8	18.8	41.488	0	52.008	3738100000	33	4.98002	Q8TCT9
Q49B96	Cytochrome c oxidase assembly protein COX19	COX19	1.62453	0.0293002	-0.126499			15.0138	14.9295	14.9047	14.7987	14.8251	14.8447	2	2	2	26.7	26.7	26.7	10.394	0	7.8466	191430000	7	3.55278	Q49B96
P19404	NADH dehydrogenase [ubiquinone] flavoprotein 2, mitochondrial	NDUFV2	1.8908	0.0203437	-0.126481			16.1166	16.1585	16.1688	16.0412	15.9721	16.0512	8	8	8	42.2	42.2	42.2	27.391	0	32.769	728340000	25	4.2789	P19404
Q15836	Vesicle-associated membrane protein 3	VAMP3	0.667789	0.201358	-0.126325			15.4054	15.5872	15.5817	15.4759	15.2768	15.4427	5	5	2	48	48	17	11.309	0	180.49	1465600000	10	1.47244	Q15836
P12270	Nucleoprotein TPR	TPR	3.71721	0.00273973	-0.126207			19.9475	19.92	19.9199	19.8083	19.7993	19.8011	92	92	92	40.3	40.3	40.3	267.29	0	323.31	16959000000	242	13.1739	P12270
Q9BY89	Uncharacterized protein KIAA1671	KIAA1671	0.326393	0.514137	-0.12613			11.5297	11.7631	11.5912	11.7553	11.4888	11.2616	1	1	1	0.6	0.6	0.6	196.71	0.0082512	1.8676	9729700	2	0.794008	Q9BY89
Q15124	Phosphoglucomutase-like protein 5	PGM5	0.801022	0.145368	-0.126071			14.6244	14.7941	14.8552	14.5955	14.6258	14.6741	1	1	1	1.6	1.6	1.6	62.224	0.0069557	1.9834	193630000	3	1.73305	Q15124
O95639	Cleavage and polyadenylation specificity factor subunit 4	CPSF4	1.61442	0.029597	-0.125983			15.1338	15.1162	15.0735	14.9238	14.9923	15.0294	4	4	4	20.1	20.1	20.1	30.255	0	22.646	404580000	7	3.52689	O95639
P43155	Carnitine O-acetyltransferase	CRAT	1.78776	0.0233363	-0.125897			15.7415	15.6795	15.6944	15.6097	15.5993	15.5287	11	11	11	17.7	17.7	17.7	70.857	0	30.177	668660000	22	3.98727	P43155
P47985;P0C7P4	Cytochrome b-c1 complex subunit Rieske, mitochondrial;Cytochrome b-c1 complex subunit 11;Putative cytochrome b-c1 complex subunit Rieske-like protein 1	UQCRFS1;UQCRFS1P1	1.66316	0.0278236	-0.125831			16.9153	16.8331	16.8224	16.696	16.7416	16.7558	8	8	8	28.8	28.8	28.8	29.668	0	103.44	2057800000	24	3.65274	P47985;P0C7P4
P18859	ATP synthase-coupling factor 6, mitochondrial	ATP5J	1.96213	0.0185439	-0.12573			17.4066	17.3419	17.3743	17.2767	17.2612	17.2078	7	7	7	55.6	55.6	55.6	12.587	0	107.51	4176500000	22	4.48937	P18859
P84157	Matrix-remodeling-associated protein 7	MXRA7	0.90016	0.115312	-0.125547			14.5066	14.4712	14.3332	14.2623	14.386	14.286	2	2	2	3.9	3.9	3.9	21.466	0.0024272	2.525	64218000	5	1.92979	P84157
P03891	NADH-ubiquinone oxidoreductase chain 2	MT-ND2	0.499701	0.314113	-0.125523			13.3464	13.2162	13.4853	13.3776	13.1629	13.1308	1	1	1	2.6	2.6	2.6	38.96	0.00051613	3.4768	32640000	1	1.14396	P03891
P14598;A8MVU1;A6NI72	Neutrophil cytosol factor 1;Putative neutrophil cytosol factor 1C;Putative neutrophil cytosol factor 1B	NCF1;NCF1C;NCF1B	1.31074	0.0472497	-0.125507			13.8129	13.7547	13.6808	13.6199	13.6665	13.5855	2	2	2	7.4	7.4	7.4	44.651	0.0082911	1.9145	141260000	3	2.79834	P14598;A8MVU1;A6NI72
Q9UMR5	Lysosomal thioesterase PPT2	PPT2	2.4241	0.0125245	-0.125411			14.9652	14.9355	14.9028	14.798	14.8296	14.7998	4	4	4	17.5	17.5	17.5	34.225	0	7.0008	223250000	6	6.04998	Q9UMR5
Q5T9L3	Protein wntless homolog	WLS	1.84274	0.022308	-0.125376			15.6624	15.5888	15.5773	15.4571	15.5061	15.4892	5	5	5	8.7	8.7	8.7	62.253	0	13.089	321510000	13	4.14111	Q5T9L3
Q9H078	Caseinolytic peptidase B protein homolog	CLPB	2.38769	0.0128757	-0.125355			15.0263	15.0569	15.0162	14.8757	14.9126	14.9351	6	6	6	10.9	10.9	10.9	78.728	0	41.222	413320000	11	5.91311	Q9H078
P38117	Electron transfer flavoprotein subunit beta	ETFB	3.10531	0.00597872	-0.125005			17.7482	17.7322	17.7369	17.6196	17.6329	17.5897	16	16	16	72.5	72.5	72.5	27.843	0	128.08	6293200000	75	9.17172	P38117
Q8N3Z6	Zinc finger CCHC domain-containing protein 7	ZCCHC7	0.884441	0.119746	-0.12473			13.5594	13.5153	13.3937	13.3263	13.3171	13.4508	1	1	1	2.8	2.8	2.8	63.052	0	5.1565	25939000	3	1.89837	Q8N3Z6
Q96GF1	E3 ubiquitin-protein ligase RNF185	RNF185	1.29128	0.0491903	-0.124715			13.725	13.6935	13.7507	13.5725	13.5419	13.6808	3	3	3	16.1	16.1	16.1	20.459	0	8.54	114720000	4	2.75454	Q96GF1
Q7Z7K6	Centromere protein V	CENPV	1.45411	0.0382527	-0.124502			16.879	16.7686	16.7591	16.6949	16.678	16.6602	7	7	7	34.2	34.2	34.2	29.946	0	52.158	2094900000	21	3.13112	Q7Z7K6
Q9BRK5	45 kDa calcium-binding protein	SDF4	1.9905	0.0185783	-0.124456			16.6603	16.7	16.7301	16.6086	16.5519	16.5565	11	11	11	38.1	38.1	38.1	41.806	0	62.012	1092700000	24	4.57511	Q9BRK5
Q8TBK6	Zinc finger CCHC domain-containing protein 10	ZCCHC10	1.02929	0.0860293	-0.124358			12.6593	12.6127	12.5518	12.4163	12.5751	12.4592	1	1	1	7.8	7.8	7.8	20.966	0	5.2084	54714000	2	2.19205	Q8TBK6
P07305	Histone H1.0;Histone H1.0, N-terminally processed	H1F0	1.60753	0.0301489	-0.12433			17.4763	17.4115	17.3822	17.2881	17.2676	17.3413	7	7	7	31.4	31.4	31.4	20.863	0	29.909	1191200000	24	3.50931	P07305
Q14202	Zinc finger MYM-type protein 3	ZMYM3	2.46661	0.0117273	-0.124261			16.4853	16.508	16.4742	16.3892	16.3742	16.3313	9	9	9	6.6	6.6	6.6	152.38	0	24.369	573180000	17	6.21316	Q14202
Q14151	Scaffold attachment factor B2	SAFB2	2.0924	0.016946	-0.12422			17.4368	17.4361	17.386	17.2728	17.3332	17.2802	34	18	18	34.2	17.8	17.8	107.47	0	54.361	1797500000	44	4.89319	Q14151
Q99590	Protein SCAF11	SCAF11	2.20529	0.0149558	-0.123917			15.7686	15.7157	15.7187	15.6427	15.594	15.5947	11	11	11	9.9	9.9	9.9	164.65	0	38.272	268850000	16	5.26502	Q99590
P09001	39S ribosomal protein L3, mitochondrial	MRPL3	1.94246	0.0189356	-0.123878			16.5538	16.4803	16.4926	16.3788	16.4158	16.3604	8	8	8	25.6	25.6	25.6	38.632	0	25.172	1384000000	23	4.43059	P09001
Q96DI7	U5 small nuclear ribonucleoprotein 40 kDa protein	SNRNP40	1.82681	0.0229176	-0.123646			16.5709	16.5396	16.5118	16.4091	16.4637	16.3785	13	13	13	45.4	45.4	45.4	39.31	0	72.33	1609800000	28	4.09612	Q96DI7
P46013	Antigen KI-67	MKI67	1.44825	0.0388076	-0.123236			20.7014	20.6139	20.6138	20.5339	20.4682	20.5572	114	114	114	44.4	44.4	44.4	358.69	0	323.31	16019000000	310	3.11715	P46013
Q14318	Peptidyl-prolyl cis-trans isomerase FKBP8	FKBP8	1.77607	0.0234	-0.123163			17.0801	17.0234	16.9959	16.9433	16.9085	16.878	10	10	10	28.2	28.2	28.2	44.561	0	177.96	2126700000	32	3.95507	Q14318
Q6P1M0	Long-chain fatty acid transport protein 4	SLC27A4	0.413823	0.404557	-0.123087			11.436	11.7129	11.8475	11.4695	11.5761	11.5814	7	7	7	11.7	11.7	11.7	72.063	0	13.305	170150000	11	0.973033	Q6P1M0
Q9NUT2	ATP-binding cassette sub-family B member 8, mitochondrial	ABCB8	1.759	0.024014	-0.122857			12.9777	12.903	12.9232	12.78	12.8544	12.801	4	3	3	7.9	6.7	6.7	79.988	0	5.7442	33072000	4	3.90834	Q9NUT2
P43243	Matrin-3	MATR3	2.02289	0.0176047	-0.122752			19.2376	19.1577	19.1614	19.0561	19.0668	19.0654	38	38	38	42.5	42.5	42.5	94.622	0	323.31	17267000000	107	4.67447	P43243
P55769	NHP2-like protein 1;NHP2-like protein 1, N-terminally processed	NHP2L1	1.42193	0.0403192	-0.122699			17.7306	17.636	17.6261	17.5368	17.5826	17.5052	6	6	6	51.6	51.6	51.6	14.173	0	59.671	9354600000	29	3.0548	P55769
Q9Y2W1	Thyroid hormone receptor-associated protein 3	THRAP3	2.97523	0.0066383	-0.122669			18.6972	18.689	18.6614	18.5691	18.5407	18.5698	30	30	29	28.2	28.2	28.2	108.66	0	150.49	7386500000	110	8.48291	Q9Y2W1
O95881	Thioredoxin domain-containing protein 12	TXNDC12	1.35855	0.0437124	-0.122508			17.3375	17.2872	17.2167	17.1422	17.204	17.1276	7	7	7	39	39	39	19.206	0	39.107	2139300000	21	2.90728	O95881
Q9Y6C9	Mitochondrial carrier homolog 2	MTCH2	2.56759	0.0114872	-0.122433			16.4484	16.3852	16.4121	16.2944	16.2967	16.2873	7	7	7	30	30	30	33.331	0	54.84	1938100000	15	6.61577	Q9Y6C9
P42704	Leucine-rich PPR motif-containing protein, mitochondrial	LRPPRC	2.61313	0.0106051	-0.122355			20.975	20.9237	20.937	20.8292	20.8044	20.835	81	81	81	63.8	63.8	63.8	157.9	0	323.31	83593000000	307	6.80458	P42704;Q9NP80
Q92522	Histone H1x	H1FX	2.02478	0.0176253	-0.122187			17.4429	17.3683	17.3969	17.2531	17.2861	17.3023	11	11	11	44.6	44.6	44.6	22.487	0	44.88	1596600000	33	4.68034	Q92522
Q86UP2	Kinectin	KTN1	2.69932	0.00990368	-0.122105			20.6945	20.7316	20.702	20.6049	20.5626	20.5943	85	85	85	63.3	63.3	63.3	156.27	0	323.31	56365000000	348	7.17474	Q86UP2
P06748	Nucleophosmin	NPM1	2.2071	0.0150222	-0.122072			20.6905	20.7086	20.6502	20.5891	20.5358	20.5582	20	20	20	52.7	52.7	52.7	32.575	0	323.31	423490000000	293	5.27117	P06748
Q9Y512	Sorting and assembly machinery component 50 homolog	SAMM50	2.9124	0.00804651	-0.121869			16.9749	16.9415	16.9628	16.857	16.8179	16.8387	16	16	16	37.5	37.5	37.5	51.976	0	51.406	3102800000	35	8.16748	Q9Y512
P20700	Lamin-B1	LMNB1	4.32376	0	-0.12182			19.6281	19.6222	19.6347	19.5127	19.4958	19.5111	53	52	49	74.6	74.6	70	66.408	0	323.31	27387000000	213	18.7687	P20700
Q13769	THO complex subunit 5 homolog	THOC5	2.11959	0.0165093	-0.121756			17.0033	16.946	16.96	16.8246	16.8376	16.8818	11	11	11	16	16	16	78.507	0	38.793	835800000	26	4.98082	Q13769
P49748	Very long-chain specific acyl-CoA dehydrogenase, mitochondrial	ACADVL	3.87862	0	-0.121671			19.0252	19.0017	19.0016	18.8888	18.8924	18.8823	34	34	34	59.4	59.4	59.4	70.389	0	323.31	14612000000	98	14.4801	P49748
Q9P032	NADH dehydrogenase [ubiquinone] 1 alpha subcomplex assembly factor 4	NDUFAF4	1.5308	0.0338833	-0.121651			16.6523	16.5541	16.5575	16.4329	16.4734	16.4927	7	7	7	44.6	44.6	44.6	20.266	0	106.12	1200300000	18	3.31712	Q9P032
Q5VV42	Threonylcarbamoyladenosine tRNA methylthiotransferase	CDKAL1	1.17276	0.0623043	-0.121651			14.1103	14.0648	13.9587	13.9294	13.9522	13.8872	4	4	4	10.2	10.2	10.2	65.111	0	23.015	96475000	5	2.49423	Q5VV42
Q16774	Guanylate kinase	GUK1	1.00905	0.0906118	-0.121462			14.392	14.3235	14.258	14.1347	14.2769	14.1975	3	3	3	15.7	15.7	15.7	21.725	0	8.281	86611000	5	2.1504	Q16774
P48047	ATP synthase subunit O, mitochondrial	ATP5O	2.19243	0.0149741	-0.121435			18.4315	18.378	18.353	18.2638	18.2636	18.2707	11	11	11	57.7	57.7	57.7	23.277	0	271.65	10975000000	45	5.22158	P48047
Q96HE7	ERO1-like protein alpha	ERO1L	1.28536	0.0498326	-0.121422			17.4951	17.5531	17.5817	17.4944	17.3861	17.3852	17	17	16	45.7	45.7	43.4	54.392	0	126.42	4381100000	58	2.74129	Q96HE7
Q96E11	Ribosome-recycling factor, mitochondrial	MRRF	2.45767	0.011655	-0.121391			16.4782	16.4499	16.4383	16.3391	16.3048	16.3584	9	9	9	32.1	32.1	32.1	29.277	0	68.809	1834700000	18	6.17853	Q96E11
P62805	Histone H4	HIST1H4A	1.05398	0.0809492	-0.12129			20.443	20.3271	20.2947	20.2371	20.1801	20.2838	17	17	17	68.9	68.9	68.9	11.367	0	281.22	399560000000	191	2.24315	P62805
P30837	Aldehyde dehydrogenase X, mitochondrial	ALDH1B1	2.95159	0.00728926	-0.121183			17.7878	17.7541	17.7477	17.6342	17.635	17.6569	18	18	16	44.7	44.7	41.4	57.206	0	198.9	3892200000	35	8.36297	P30837;O94788
Q7Z7F7	39S ribosomal protein L55, mitochondrial	MRPL55	0.418769	0.399577	-0.121106			13.7592	13.968	14.1151	13.9584	13.7384	13.7822	3	3	3	29.7	29.7	29.7	15.128	0	15.986	422500000	7	0.982984	Q7Z7F7
Q9NUJ1	Mycophenolic acid acyl-glucuronide esterase, mitochondrial	ABHD10	1.58961	0.0305441	-0.120964			15.3323	15.2412	15.2866	15.2025	15.1712	15.1235	6	6	6	28.1	28.1	28.1	33.932	0	138.43	842450000	13	3.46387	Q9NUJ1
P00403	Cytochrome c oxidase subunit 2	MT-CO2	1.86637	0.0213947	-0.120839			16.6517	16.5864	16.6267	16.5301	16.5132	16.4589	5	5	5	27.8	27.8	27.8	25.565	0	100.31	4835100000	10	4.20847	P00403
Q8NF37	Lysophosphatidylcholine acyltransferase 1	LPCAT1	1.87342	0.021002	-0.120838			16.5237	16.4715	16.4495	16.3255	16.3865	16.3702	8	8	8	16.5	16.5	16.5	59.151	0	98.069	2157100000	25	4.22872	Q8NF37
Q1KMD3	Heterogeneous nuclear ribonucleoprotein U-like protein 2	HNRNPUL2	3.75071	0.00294118	-0.120433			17.8301	17.8212	17.8079	17.6959	17.7113	17.6906	24	24	24	36.8	36.8	36.8	85.104	0	101.97	4030300000	70	13.4353	Q1KMD3
Q9H9B4	Sideroflexin-1	SFXN1	2.0322	0.017919	-0.120348			18.0026	17.924	17.9297	17.8294	17.8392	17.8268	13	13	12	40.1	40.1	34.2	35.619	0	125.15	8982400000	56	4.70334	Q9H9B4
Q5XKP0	Protein QIL1	QIL1	1.55914	0.0326624	-0.120274			15.2996	15.3317	15.225	15.1369	15.1657	15.193	2	2	2	11.9	11.9	11.9	13.087	0.0045303	2.2623	923730000	4	3.38738	Q5XKP0
O00268	Transcription initiation factor TFIID subunit 4	TAF4	0.840428	0.132002	-0.120255			13.3743	13.3128	13.4375	13.168	13.237	13.3589	3	3	3	4.5	4.5	4.5	110.11	0	16.379	40315000	4	1.81087	O00268
O75152	Zinc finger CCCH domain-containing protein 11A	ZC3H11A	1.5371	0.033669	-0.120185			16.7537	16.7344	16.6773	16.6572	16.5707	16.577	17	17	17	23.2	23.2	23.2	89.13	0	89.609	580330000	35	3.33265	O75152
Q8TCC3	39S ribosomal protein L30, mitochondrial	MRPL30	1.18142	0.0613845	-0.120132			15.4729	15.3617	15.3583	15.2745	15.3299	15.2281	5	5	5	31.1	31.1	31.1	18.546	0	15.875	489250000	18	2.51289	Q8TCC3
P30101	Protein disulfide-isomerase A3	PDIA3	2.85786	0.00906093	-0.120033			19.9968	20.0317	20.0009	19.9055	19.87	19.894	36	35	35	68.9	65.9	65.9	56.782	0	323.31	86474000000	203	7.9023	P30101
Q969Q5	Ras-related protein Rab-24	RAB24	1.97578	0.018854	-0.119833			13.4012	13.45	13.4466	13.3512	13.2778	13.3094	1	1	1	5.4	5.4	5.4	23.124	0.00051138	3.345	37897000	3	4.53046	Q969Q5
Q6DD88	Atlastin-3	ATL3	2.22048	0.0150592	-0.119754			15.3674	15.3314	15.2985	15.2257	15.1918	15.2204	7	7	7	11.1	11.1	11.1	60.541	0	14.573	341380000	11	5.3167	Q6DD88
Q6UXH1	Cysteine-rich with EGF-like domain protein 2	CRELD2	1.03116	0.0855688	-0.119701			15.909	15.8573	15.7783	15.7538	15.7799	15.6518	4	4	4	10.8	10.8	10.8	38.191	0	25.997	183300000	8	2.19591	Q6UXH1
Q9HCC0	Methylcrotonoyl-CoA carboxylase beta chain, mitochondrial	MCCC2	1.82983	0.0227542	-0.119671			18.7792	18.7222	18.7064	18.6302	18.5786	18.64	24	24	24	52.2	52.2	52.2	61.332	0	321.34	6455900000	73	4.10462	Q9HCC0
Q96GK7;Q6P2I3	Fumarylacetoacetate hydrolase domain-containing protein 2A;Fumarylacetoacetate hydrolase domain-containing protein 2B	FAHD2A;FAHD2B	0.755307	0.16139	-0.119664			14.6115	14.5861	14.4742	14.3878	14.5559	14.3692	4	4	4	18.2	18.2	18.2	34.596	0	11.599	420240000	6	1.64329	Q96GK7;Q6P2I3
O14735	CDP-diacylglycerol--inositol 3-phosphatidyltransferase	CDIPT	0.830448	0.134293	-0.119637			13.6194	13.4089	13.4718	13.333	13.4098	13.3984	3	3	3	13.1	13.1	13.1	23.539	0	6.0481	365950000	5	1.79112	O14735
P43897	Elongation factor Ts, mitochondrial	TSFM	1.67173	0.0279268	-0.119567			17.1319	17.0824	17.0377	16.9335	16.9645	16.9952	11	11	11	41.5	41.5	41.5	35.39	0	64.283	3082500000	30	3.67513	P43897
Q9HCU5	Prolactin regulatory element-binding protein	PREB	1.45967	0.0382636	-0.119168			16.4649	16.3457	16.3695	16.2928	16.2567	16.2731	9	9	9	25.4	25.4	25.4	45.468	0	55.527	803830000	20	3.14442	Q9HCU5
O14925;Q5SRD1	Mitochondrial import inner membrane translocase subunit Tim23;Putative mitochondrial import inner membrane translocase subunit Tim23B	TIMM23;TIMM23B	1.63404	0.0288865	-0.119158			15.8277	15.7187	15.764	15.6477	15.6347	15.6706	4	4	4	18.2	18.2	18.2	21.943	0	16.601	575150000	11	3.57723	O14925;Q5SRD1
Q9NWW5	Ceroid-lipofuscinosis neuronal protein 6	CLN6	0.862695	0.125675	-0.119101			13.1581	13.2241	13.3734	13.1488	13.1249	13.1247	2	2	2	10.3	10.3	10.3	35.919	0	17.763	95092000	4	1.85505	Q9NWW5
Q9BYC5	Alpha-(1,6)-fucosyltransferase	FUT8	0.651285	0.211611	-0.119088			12.5178	12.3903	12.3889	12.4186	12.1787	12.3424	3	3	3	6.6	6.6	6.6	66.515	0	16.04	60458000	3	1.44029	Q9BYC5
Q9P2W9	Syntaxin-18	STX18	1.23242	0.0555035	-0.118947			15.1757	15.0772	15.1462	15.046	14.9448	15.0515	8	8	8	23.9	23.9	23.9	38.673	0	25.203	266750000	11	2.62395	Q9P2W9
O75438	NADH dehydrogenase [ubiquinone] 1 beta subcomplex subunit 1	NDUFB1	2.18728	0.0150659	-0.118757			15.5377	15.5654	15.5127	15.3876	15.4454	15.4265	2	2	2	20.7	20.7	20.7	6.9611	0	14.191	268380000	8	5.20426	O75438
P07954	Fumarate hydratase, mitochondrial	FH	3.01977	0.00675349	-0.118751			18.9251	18.884	18.9032	18.7912	18.7929	18.772	22	22	22	59.6	59.6	59.6	54.636	0	323.31	23583000000	96	8.71321	P07954
P14209	CD99 antigen	CD99	1.38472	0.0422719	-0.118687			14.2372	14.2408	14.2337	14.0735	14.1982	14.084	2	2	2	13	13	13	18.848	0	8.162	276040000	10	2.96774	P14209
Q9BQG2	Peroxisomal NADH pyrophosphatase NUDT12	NUDT12	0.77823	0.153539	-0.118643			12.8977	12.9151	12.7064	12.7516	12.6791	12.7326	1	1	1	2.2	2.2	2.2	52.075	0.00025961	3.575	26646000	2	1.68824	Q9BQG2
P02545	Prelamin-A/C;Lamin-A/C	LMNA	2.78539	0.0103529	-0.118596			20.65	20.6313	20.6081	20.5064	20.4969	20.5304	62	62	61	71.8	71.8	71.8	74.139	0	323.31	81108000000	388	7.56192	P02545;REV__Q5VX52
P34896	Serine hydroxymethyltransferase, cytosolic	SHMT1	0.754346	0.161709	-0.118567			13.2987	13.2766	13.1479	13.1755	13.0129	13.1792	5	4	4	12.8	9.9	9.9	53.082	0	9.3254	486040000	5	1.64141	P34896
Q14197	Peptidyl-tRNA hydrolase ICT1, mitochondrial	ICT1	1.14011	0.0664715	-0.118525			16.3657	16.2516	16.2017	16.1451	16.153	16.1654	6	6	6	29.1	29.1	29.1	23.63	0	32.641	544740000	14	2.42431	Q14197
P42126	Enoyl-CoA delta isomerase 1, mitochondrial	ECI1	2.23972	0.0153375	-0.118511			16.4154	16.3637	16.3586	16.2649	16.28	16.2374	6	6	6	25.5	25.5	25.5	32.816	0	84.919	1991900000	16	5.38273	P42126
Q6KC79	Nipped-B-like protein	NIPBL	1.32848	0.0459118	-0.118487			16.1396	16.0654	16.023	15.915	15.959	15.9985	13	13	13	4.7	4.7	4.7	316.05	0	26.859	588710000	19	2.83854	Q6KC79
Q9H7L9	Sin3 histone deacetylase corepressor complex component SDS3	SUDS3	1.29222	0.0490543	-0.118379			13.6287	13.5595	13.4836	13.4504	13.42	13.4462	1	1	1	4.9	4.9	4.9	38.136	0	8.0021	40130000	2	2.75665	Q9H7L9
Q52LJ0	Protein FAM98B	FAM98B	2.12516	0.0161877	-0.118344			13.5286	13.4699	13.4533	13.3558	13.3639	13.3771	6	4	4	18.8	12.4	12.4	37.19	0	17.458	1358700000	8	4.9989	Q52LJ0
O43716	Glutamyl-tRNA(Gln) amidotransferase subunit C, mitochondrial	GATC	0.908883	0.113231	-0.118242			13.1682	13.0701	13.161	12.9957	13.1127	12.9362	3	3	3	21.3	21.3	21.3	15.086	0	6.3017	37007000	3	1.94727	O43716
Q9UQ90	Paraplegin	SPG7	1.25691	0.0528613	-0.118222			15.6082	15.7381	15.6764	15.5347	15.6025	15.5309	11	11	11	17.2	17.2	17.2	88.234	0	91.727	1029000000	15	2.67796	Q9UQ90
P30084	Enoyl-CoA hydratase, mitochondrial	ECHS1	2.36856	0.0134539	-0.118216			18.8582	18.8043	18.8058	18.6905	18.6997	18.7234	18	18	18	66.6	66.6	66.6	31.387	0	245.79	19999000000	68	5.84222	P30084
Q9H3K2	Growth hormone-inducible transmembrane protein	GHITM	1.24444	0.054354	-0.118164			14.1598	14.0611	14.0518	13.9316	14.0267	13.96	4	4	4	12.2	12.2	12.2	37.205	0	10.033	240030000	8	2.65038	Q9H3K2
Q9UDX5	Mitochondrial fission process protein 1	MTFP1	2.35885	0.013703	-0.118069			15.4551	15.4034	15.4233	15.3166	15.2827	15.3283	3	3	3	20.5	20.5	20.5	18.01	0	8.1848	144190000	4	5.80651	Q9UDX5
Q9BQP7	Mitochondrial genome maintenance exonuclease 1	MGME1	2.23035	0.0152677	-0.118051			16.4599	16.402	16.3965	16.2933	16.3188	16.2922	8	8	8	26.2	26.2	26.2	39.42	0	26.779	400940000	12	5.35049	Q9BQP7
P11310	Medium-chain specific acyl-CoA dehydrogenase, mitochondrial	ACADM	3.07199	0.00613065	-0.118046			16.3663	16.3435	16.371	16.2271	16.2612	16.2383	10	10	10	26.6	26.6	26.6	46.588	0	33.769	984840000	19	8.99054	P11310
P56962	Syntaxin-17	STX17	2.0393	0.017789	-0.118011			11.0919	11.0875	11.1396	10.9679	10.9716	11.0254	1	1	1	5	5	5	33.403	0.0073937	1.9438	6505800	1	4.72542	P56962
Q7Z3B4	Nucleoporin p54	NUP54	2.73791	0.0102356	-0.117963			16.2572	16.2592	16.292	16.1369	16.174	16.1435	13	13	13	29.4	29.4	29.4	55.435	0	54.348	1061900000	22	7.3461	Q7Z3B4
P49755	Transmembrane emp24 domain-containing protein 10	TMED10	2.97915	0.00672414	-0.117944			18.5221	18.5345	18.5067	18.4079	18.3816	18.4199	9	9	9	42	42	42	24.976	0	282.59	10404000000	41	8.50298	P49755
Q9UL25	Ras-related protein Rab-21	RAB21	1.68645	0.0276	-0.117894			14.4687	14.5238	14.5006	14.4114	14.3252	14.4028	4	4	4	20.9	20.9	20.9	24.347	0	10.674	540610000	10	3.71383	Q9UL25
P28799	Granulins;Acrogranin;Paragranulin;Granulin-1;Granulin-2;Granulin-3;Granulin-4;Granulin-5;Granulin-6;Granulin-7	GRN	1.55089	0.0332559	-0.117804			16.826	16.7261	16.7569	16.6545	16.683	16.6181	12	12	12	27.5	27.5	27.5	63.544	0	115.18	1619300000	36	3.36684	P28799
Q92692	Nectin-2	PVRL2	1.45418	0.0382773	-0.117788			15.9265	15.8276	15.8122	15.7359	15.7585	15.7186	4	4	4	8.4	8.4	8.4	57.741	0	12.83	187620000	7	3.13128	Q92692
Q9Y3B9	RRP15-like protein	RRP15	1.54081	0.0336089	-0.117766			16.3805	16.2762	16.2889	16.1826	16.1868	16.2229	11	11	11	36.5	36.5	36.5	31.484	0	50.24	2091900000	29	3.34183	Q9Y3B9
Q9BUP3	Oxidoreductase HTATIP2	HTATIP2	1.14558	0.0655346	-0.117718			14.3564	14.2627	14.3165	14.1866	14.2669	14.129	4	4	4	16.9	16.9	16.9	27.049	0	11.765	125220000	6	2.43597	Q9BUP3
Q969H8	Myeloid-derived growth factor	MYDGF	1.74901	0.0244853	-0.117655			16.8779	16.9426	16.8959	16.8298	16.749	16.7846	7	7	7	30.1	30.1	30.1	18.795	0	25.516	1372400000	27	3.88119	Q969H8
Q9NVI7	ATPase family AAA domain-containing protein 3A	ATAD3A	2.3707	0.0133018	-0.117254			19.3214	19.2609	19.2653	19.1736	19.165	19.1572	33	33	8	51.1	51.1	17.4	71.368	0	196.84	11393000000	99	5.85013	Q9NVI7
Q8IWA4	Mitofusin-1	MFN1	0.897791	0.116204	-0.11718			14.7986	14.8326	14.8224	14.8199	14.653	14.6291	6	6	6	9.9	9.9	9.9	84.099	0	20.142	240610000	8	1.92504	Q8IWA4
O96000	NADH dehydrogenase [ubiquinone] 1 beta subcomplex subunit 10	NDUFB10	2.94427	0.00753036	-0.117125			16.8251	16.7785	16.8136	16.6907	16.6886	16.6865	9	9	9	48.8	48.8	48.8	20.776	0	34.054	2153400000	27	8.32611	O96000
P21926	CD9 antigen	CD9	1.14276	0.0660209	-0.116924			18.0115	17.8937	17.8858	17.8099	17.7706	17.8596	9	9	9	26.3	26.3	26.3	25.416	0	64.225	18613000000	43	2.42995	P21926
Q7L592	NADH dehydrogenase [ubiquinone] complex I, assembly factor 7	NDUFAF7	1.50493	0.035367	-0.116671			15.3759	15.3258	15.306	15.1862	15.1941	15.2775	3	3	3	5	5	5	49.237	0	4.3886	124100000	6	3.25372	Q7L592
Q8TB37	Iron-sulfur protein NUBPL	NUBPL	0.247848	0.626908	-0.116642			10.9462	11.3738	11.3253	11.2328	10.8422	11.2203	2	2	2	9.7	9.7	9.7	34.082	0	6.7486	30506000	3	0.626215	Q8TB37
Q9UIS9	Methyl-CpG-binding domain protein 1	MBD1	1.56636	0.0318868	-0.116466			15.3998	15.3132	15.2959	15.209	15.2073	15.2432	9	9	9	20.3	20.3	20.3	66.606	0	27.337	282240000	14	3.4054	Q9UIS9
Q68DK7	Male-specific lethal 1 homolog	MSL1	0.443206	0.371644	-0.116362			10.2348	10.2853	10.5847	10.308	10.2197	10.2279	1	1	1	3.4	3.4	3.4	67.128	0.0012438	2.8379	4212100	1	1.03194	Q68DK7
Q15287	RNA-binding protein with serine-rich domain 1	RNPS1	1.66911	0.0279809	-0.116144			15.0175	15.0145	14.9783	14.8655	14.9448	14.8516	3	3	3	17.7	17.7	17.7	34.208	0	44.88	1456900000	12	3.6683	Q15287
Q9BRZ2	E3 ubiquitin-protein ligase TRIM56	TRIM56	1.11061	0.0715265	-0.116101			12.4253	12.3073	12.3275	12.277	12.1718	12.2631	3	3	3	4.5	4.5	4.5	81.487	0	4.7772	84147000	5	2.36175	Q9BRZ2
Q96A26	Protein FAM162A	FAM162A	0.642159	0.215876	-0.116091			14.3037	14.3779	14.3371	14.3538	14.0817	14.2349	3	3	3	22.7	22.7	22.7	17.342	0	13.423	614760000	6	1.42252	Q96A26
O94826	Mitochondrial import receptor subunit TOM70	TOMM70A	2.11993	0.0165532	-0.115828			18.5551	18.4953	18.4807	18.3853	18.3981	18.4002	26	26	26	41.6	41.6	41.6	67.454	0	99.9	7483600000	72	4.98191	O94826
P05783	Keratin, type I cytoskeletal 18	KRT18	1.84566	0.0222748	-0.115684			21.4279	21.3756	21.3552	21.2997	21.239	21.2729	51	51	33	90.9	90.9	70	48.057	0	323.31	496640000000	584	4.14941	P05783;CON__H-INV:HIT000015463;CON__Q92764;CON__Q497I4;Q92764
Q53HL2	Borealin	CDCA8	1.82087	0.0231418	-0.115639			15.1205	15.1462	15.0754	15.0295	14.9627	15.0029	5	5	5	20.7	20.7	20.7	31.323	0	21.713	523570000	9	4.07944	Q53HL2
Q9UIG0	Tyrosine-protein kinase BAZ1B	BAZ1B	2.02825	0.017792	-0.115468			18.4781	18.4006	18.4143	18.3174	18.3043	18.3248	39	39	39	27.4	27.4	27.4	170.9	0	205.71	7008200000	82	4.69107	Q9UIG0
Q96EL3	39S ribosomal protein L53, mitochondrial	MRPL53	1.63844	0.0287559	-0.11541			16.0049	15.9435	15.9469	15.8411	15.897	15.8109	5	5	5	47.3	47.3	47.3	12.107	0	14.397	712440000	14	3.58857	Q96EL3
Q9BQG0	Myb-binding protein 1A	MYBBP1A	2.03631	0.0177464	-0.115295			19.7354	19.6742	19.6984	19.6143	19.5566	19.5912	60	60	60	45.4	45.4	45.4	148.85	0	323.31	26991000000	187	4.71612	Q9BQG0
Q92610	Zinc finger protein 592	ZNF592	0.402768	0.417303	-0.115214			11.8886	11.6796	11.749	11.6272	11.8512	11.4931	3	3	3	1.5	1.5	1.5	137.53	0	4.3621	17510000	3	0.950731	Q92610
Q96EY7	Pentatricopeptide repeat domain-containing protein 3, mitochondrial	PTCD3	2.32816	0.0143986	-0.115211			17.5118	17.5156	17.5433	17.4435	17.3923	17.3891	17	17	17	27.4	27.4	27.4	78.549	0	105.2	2028100000	29	5.69483	Q96EY7
Q15599	Na(+)/H(+) exchange regulatory cofactor NHE-RF2	SLC9A3R2	0.783111	0.152132	-0.115094			13.0399	13.1857	13.2303	13.108	12.9927	13.0099	2	2	2	7.1	7.1	7.1	37.413	0	6.4082	39920000	3	1.69783	Q15599
P18583	Protein SON	SON	2.63734	0.0104853	-0.11505			18.4633	18.4698	18.4669	18.3802	18.3228	18.3518	30	30	30	16.8	16.8	16.8	263.83	0	262.73	6539400000	75	6.9068	P18583
O75844	CAAX prenyl protease 1 homolog	ZMPSTE24	1.96284	0.0186043	-0.115045			16.8638	16.9141	16.8827	16.7979	16.7302	16.7873	10	10	10	24.4	24.4	24.4	54.812	0	44.582	3023700000	26	4.49149	O75844
Q9H488	GDP-fucose protein O-fucosyltransferase 1	POFUT1	2.16564	0.0158207	-0.114956			15.2736	15.2667	15.2518	15.1253	15.13	15.1919	7	7	7	24.5	24.5	24.5	43.955	0	33.888	1961500000	18	5.132	Q9H488
O60293	Zinc finger C3H1 domain-containing protein	ZFC3H1	0.6519	0.211254	-0.114884			11.2924	11.3513	11.2147	11.1594	11.0578	11.2966	2	2	2	1.1	1.1	1.1	226.35	0.0017305	2.7252	9942900	2	1.44149	O60293
Q7Z7H5	Transmembrane emp24 domain-containing protein 4	TMED4	0.847993	0.129552	-0.114775			13.0596	13.1869	13.2268	13.1058	12.976	13.0472	7	5	5	33	30	30	25.943	0	23.764	822580000	10	1.82586	Q7Z7H5
P22033	Methylmalonyl-CoA mutase, mitochondrial	MUT	4.51181	0	-0.114757			15.4556	15.4465	15.4434	15.33	15.3418	15.3294	8	8	8	11.7	11.7	11.7	83.134	0	17.371	195260000	12	20.9337	P22033
P14314	Glucosidase 2 subunit beta	PRKCSH	1.4979	0.0358861	-0.114749			18.5716	18.6604	18.6583	18.5554	18.4975	18.4933	26	26	26	55.7	55.7	55.7	59.425	0	181.24	20967000000	148	3.23661	P14314
P07099	Epoxide hydrolase 1	EPHX1	1.77154	0.0237473	-0.114747			16.8454	16.8566	16.7933	16.7157	16.755	16.6803	8	8	8	20.9	20.9	20.9	52.948	0	41.457	2152900000	18	3.94262	P07099
P62873	Guanine nucleotide-binding protein G(I)/G(S)/G(T) subunit beta-1	GNB1	1.72743	0.0256027	-0.114591			16.5215	16.4678	16.4185	16.3599	16.3569	16.3473	9	3	2	39.4	18.2	9.1	37.377	0	172.56	2667000000	18	3.82293	P62873;P16520
P30414	NK-tumor recognition protein;Putative peptidyl-prolyl cis-trans isomerase	NKTR	1.19736	0.0600416	-0.114572			15.433	15.3495	15.371	15.1968	15.2931	15.3199	7	7	7	5.5	5.5	5.5	165.67	0	24.055	115560000	9	2.54739	P30414
P05141	ADP/ATP translocase 2;ADP/ATP translocase 2, N-terminally processed	SLC25A5	1.39837	0.0413114	-0.114129			18.7076	18.6295	18.5876	18.5013	18.5297	18.5514	26	10	9	54.7	24.8	22.1	32.852	0	86.88	47775000000	79	2.99953	P05141
P43307	Translocon-associated protein subunit alpha	SSR1	2.09915	0.0168124	-0.114012			16.599	16.5655	16.5205	16.4458	16.4565	16.4407	4	4	4	21	21	21	32.235	0	51.088	1987300000	15	4.91483	P43307
P13051	Uracil-DNA glycosylase	UNG	1.23521	0.055622	-0.113999			14.3496	14.2838	14.2866	14.1174	14.2311	14.2295	2	2	2	11.5	11.5	11.5	34.645	0	8.7244	128220000	3	2.63007	P13051
P21912	Succinate dehydrogenase [ubiquinone] iron-sulfur subunit, mitochondrial	SDHB	1.8053	0.0230541	-0.113679			17.2986	17.2276	17.2181	17.1487	17.1444	17.1102	15	15	15	54.6	54.6	54.6	31.629	0	60.569	3970200000	41	4.03592	P21912
O75880	Protein SCO1 homolog, mitochondrial	SCO1	1.7105	0.0260887	-0.113663			16.6538	16.5672	16.5744	16.4845	16.4648	16.5051	4	4	4	13.6	13.6	13.6	33.814	0	26.498	1857000000	13	3.77762	O75880
O14672	Disintegrin and metalloproteinase domain-containing protein 10	ADAM10	1.74622	0.0249611	-0.11346			16.7021	16.6994	16.6379	16.604	16.5614	16.5336	15	15	15	24.9	24.9	24.9	84.141	0	76.475	1100100000	38	3.87361	O14672
Q03518	Antigen peptide transporter 1	TAP1	1.10013	0.073057	-0.113366			14.2004	14.2334	14.308	14.1684	14.0609	14.1724	4	4	4	6.6	6.6	6.6	87.217	0	10.145	77647000	8	2.33965	Q03518
Q8TBQ9	Protein kish-A	TMEM167A	0.424895	0.391586	-0.113272			14.0548	13.7503	14.0206	13.9063	13.7091	13.8704	1	1	1	12.5	12.5	12.5	8.0598	0.0028909	2.3951	125030000	2	0.99529	Q8TBQ9
Q9P1U0	DNA-directed RNA polymerase I subunit RPA12	ZNRD1	0.475192	0.336394	-0.113185			12.4834	12.7062	12.3694	12.4428	12.3473	12.4294	2	2	2	21.4	21.4	21.4	13.904	0	8.2414	64321000	3	1.09553	Q9P1U0
P08574	Cytochrome c1, heme protein, mitochondrial	CYC1	1.68918	0.0275908	-0.113162			16.2817	16.2201	16.2548	16.1844	16.133	16.0998	7	7	7	28	28	28	35.422	0	53.465	3174400000	19	3.72103	P08574
Q8TC12	Retinol dehydrogenase 11	RDH11	1.67405	0.0279872	-0.113062			16.4527	16.3684	16.3685	16.2653	16.3074	16.2777	5	5	5	17.9	17.9	17.9	35.386	0	97.603	1116400000	17	3.68122	Q8TC12;Q96NR8
Q9Y3B7	39S ribosomal protein L11, mitochondrial	MRPL11	3.54584	0.00308333	-0.113038			16.7067	16.7082	16.6882	16.5761	16.6003	16.5877	9	9	9	55.2	55.2	55.2	20.683	0	70.561	2135100000	25	11.9114	Q9Y3B7
Q9H8G2	Caspase activity and apoptosis inhibitor 1	CAAP1	1.43168	0.0399975	-0.112958			14.2372	14.2328	14.2225	14.0989	14.0664	14.1883	4	4	4	11.1	11.1	11.1	38.367	0	11.824	150150000	6	3.07783	Q9H8G2
Q9GZT3	SRA stem-loop-interacting RNA-binding protein, mitochondrial	SLIRP	1.75761	0.0240384	-0.112941			17.3198	17.2473	17.2381	17.1733	17.1628	17.1302	10	10	10	71.6	71.6	71.6	12.349	0	124.64	6357000000	44	3.90455	Q9GZT3
Q8NBQ5	Estradiol 17-beta-dehydrogenase 11	HSD17B11	1.96608	0.0187675	-0.112707			16.481	16.4138	16.4921	16.3412	16.3593	16.3482	8	8	8	32	32	32	32.935	0	85.538	875600000	15	4.50122	Q8NBQ5
P12236	ADP/ATP translocase 3;ADP/ATP translocase 3, N-terminally processed	SLC25A6	1.40043	0.0412298	-0.11267			20.0091	19.9092	19.9054	19.8432	19.7967	19.8458	27	27	5	65.8	65.8	15.1	32.866	0	323.31	117350000000	151	3.00434	P12236
Q96FF9	Sororin	CDCA5	0.761818	0.159401	-0.112556			13.2548	13.2651	13.0696	13.1262	13.0424	13.0833	3	3	3	18.7	18.7	18.7	27.6	0	17.887	51785000	4	1.65604	Q96FF9
Q70UQ0	Inhibitor of nuclear factor kappa-B kinase-interacting protein	IKBIP	1.49757	0.0359232	-0.112492			16.9364	16.875	16.8479	16.7393	16.7655	16.817	9	9	9	24	24	24	39.309	0	47.173	1469700000	23	3.2358	Q70UQ0
Q5SXM8	DNL-type zinc finger protein	DNLZ	1.33122	0.046023	-0.112414			13.3523	13.4262	13.3146	13.2353	13.2957	13.2249	2	2	2	14	14	14	19.204	0	5.3749	67169000	3	2.84476	Q5SXM8
Q14409;P32189	Putative glycerol kinase 3;Glycerol kinase	GK3P;GK	0.904814	0.114336	-0.112395			13.3751	13.3473	13.5228	13.2952	13.2727	13.3402	3	3	3	5.6	5.6	5.6	60.597	0	7.5341	43529000	4	1.93911	Q14409;P32189
O75367	Core histone macro-H2A.1	H2AFY	1.54297	0.033517	-0.112384			18.1269	18.0686	18.0393	17.9786	17.9238	17.9952	18	18	17	44.1	44.1	41.7	39.617	0	214.84	8457200000	52	3.34719	O75367
Q6PJT7	Zinc finger CCCH domain-containing protein 14	ZC3H14	2.31139	0.0146397	-0.112384			17.4705	17.4414	17.4438	17.3436	17.3072	17.3678	12	12	12	19.8	19.8	19.8	82.875	0	272.01	1409000000	40	5.63455	Q6PJT7
Q9H6F5	Coiled-coil domain-containing protein 86	CCDC86	0.909361	0.113131	-0.112354			16.9151	16.7402	16.7476	16.7014	16.6738	16.6906	15	15	15	40.3	40.3	40.3	40.235	0	47	1225500000	33	1.94823	Q9H6F5
Q9HC21	Mitochondrial thiamine pyrophosphate carrier	SLC25A19	1.93259	0.0192633	-0.112273			13.7312	13.7558	13.6938	13.6179	13.6442	13.5819	2	2	2	5.9	5.9	5.9	35.511	0	5.3869	62773000	3	4.40134	Q9HC21
Q9Y2X9	Zinc finger protein 281	ZNF281	1.30355	0.0479283	-0.112207			15.0633	14.9498	15.0478	14.9458	14.8839	14.8947	6	6	6	7.4	7.4	7.4	96.914	0	42.462	283780000	6	2.78211	Q9Y2X9
Q8N766	ER membrane protein complex subunit 1	EMC1	4.78969	0	-0.112069			17.2453	17.2542	17.2512	17.1411	17.1427	17.1308	15	15	15	18.9	18.9	18.9	111.76	0	58.827	928740000	29	24.5905	Q8N766
P51648	Fatty aldehyde dehydrogenase	ALDH3A2	2.57386	0.0113035	-0.112038			16.9422	16.8983	16.9507	16.8234	16.8093	16.8223	10	10	10	18.8	18.8	18.8	54.847	0	40.096	1737600000	30	6.64151	P51648
Q9H4B0	Probable tRNA N6-adenosine threonylcarbamoyltransferase, mitochondrial	OSGEPL1	1.09811	0.073082	-0.112032			13.6929	13.5575	13.5748	13.4682	13.54	13.4809	1	1	1	4.1	4.1	4.1	45.122	0.00026157	3.7359	126160000	3	2.33541	Q9H4B0
Q03701	CCAAT/enhancer-binding protein zeta	CEBPZ	2.74229	0.00998165	-0.111788			18.0593	18.0372	18.0491	17.9643	17.9225	17.9234	26	26	26	31	31	31	120.97	0	235.4	4368700000	70	7.3658	Q03701
Q969M3	Protein YIPF5	YIPF5	1.13694	0.0673234	-0.11163			13.1399	13.0191	13.0565	12.9102	13.0116	12.9587	2	2	2	8.2	8.2	8.2	27.989	0	5.0069	171350000	5	2.41755	Q969M3
P84243	Histone H3.3	H3F3A	0.839639	0.132112	-0.111614			15.6886	15.5988	15.4913	15.4688	15.4484	15.5267	9	2	2	38.2	7.4	7.4	15.328	0	4.0159	950850000	7	1.8093	P84243
Q13217	DnaJ homolog subfamily C member 3	DNAJC3	2.08295	0.0169529	-0.111595			14.8561	14.7895	14.8295	14.738	14.7001	14.702	4	4	4	10.7	10.7	10.7	57.579	0	23.965	271250000	6	4.86299	Q13217
O95870	Abhydrolase domain-containing protein 16A	ABHD16A	0.900329	0.115308	-0.111471			13.2005	13.1073	13.1465	12.9399	13.0724	13.1075	3	3	3	4.1	4.1	4.1	63.243	0	7.6128	40920000	4	1.93013	O95870
Q8IVL6	Prolyl 3-hydroxylase 3	LEPREL2	3.07361	0.00619289	-0.111457			16.2861	16.2868	16.2584	16.1778	16.1503	16.1689	7	7	7	11.5	11.5	11.5	81.836	0	48.285	463160000	17	8.99927	Q8IVL6
P05114	Non-histone chromosomal protein HMG-14	HMGN1	1.68414	0.0275105	-0.111198			15.9937	16.039	15.9972	15.8706	15.8746	15.9512	7	7	7	55	55	55	10.659	0	33.532	1093000000	19	3.70776	P05114
P12235	ADP/ATP translocase 1	SLC25A4	2.02637	0.01775	-0.110967			15.2983	15.2509	15.3069	15.1538	15.1633	15.2061	24	4	4	59.1	14.1	14.1	33.064	0	9.9569	659760000	8	4.68526	P12235
P05165	Propionyl-CoA carboxylase alpha chain, mitochondrial	PCCA	0.629053	0.222188	-0.110916			13.3611	13.5465	13.5838	13.4612	13.3704	13.3271	4	4	4	6.7	6.7	6.7	80.058	0	6.8719	84908000	6	1.39699	P05165
P22570	NADPH:adrenodoxin oxidoreductase, mitochondrial	FDXR	2.25182	0.0149384	-0.11089			15.9423	15.983	15.9681	15.8682	15.8721	15.8204	10	10	10	25.9	25.9	25.9	53.836	0	37.456	864230000	18	5.4246	P22570
Q15070	Mitochondrial inner membrane protein OXA1L	OXA1L	1.75681	0.0240976	-0.110889			16.9194	16.8504	16.8535	16.7348	16.7947	16.7612	9	9	9	19.1	19.1	19.1	48.547	0	28.019	1871900000	25	3.90238	Q15070
Q9HD33	39S ribosomal protein L47, mitochondrial	MRPL47	2.9344	0.00787302	-0.110879			16.7643	16.7469	16.7914	16.6625	16.657	16.6504	11	11	11	43.6	43.6	43.6	29.45	0	31.318	1363300000	27	8.27668	Q9HD33
Q9BUE6	Iron-sulfur cluster assembly 1 homolog, mitochondrial	ISCA1	2.13292	0.0162331	-0.110686			13.707	13.7192	13.7537	13.5907	13.6088	13.6484	2	2	2	17.8	17.8	17.8	14.179	0	5.1473	68948000	5	5.02421	Q9BUE6
P16615	Sarcoplasmic/endoplasmic reticulum calcium ATPase 2	ATP2A2	4.18297	0	-0.110589			19.1681	19.1574	19.1655	19.0613	19.0426	19.0553	34	34	34	35.4	35.4	35.4	114.76	0	298.47	11326000000	102	17.2932	P16615;O14983;Q93084
Q8IY17	Neuropathy target esterase	PNPLA6	1.45116	0.038584	-0.110383			14.5971	14.5904	14.5982	14.5239	14.5161	14.4145	11	11	11	10.6	10.6	10.6	149.99	0	55.588	586140000	16	3.12408	Q8IY17;Q6ZV29
Q8NFH5	Nucleoporin NUP53	NUP35	0.84012	0.132131	-0.110356			15.6248	15.5704	15.5505	15.5849	15.4088	15.421	8	8	8	35.3	35.3	35.3	34.773	0	28.179	627060000	13	1.81026	Q8NFH5
Q9GZR2	RNA exonuclease 4	REXO4	1.16872	0.062896	-0.110355			16.6469	16.497	16.5557	16.4419	16.456	16.4708	12	12	12	32.5	32.5	32.5	46.671	0	30.018	653730000	27	2.48554	Q9GZR2
Q9P2R7	Succinyl-CoA ligase [ADP-forming] subunit beta, mitochondrial	SUCLA2	2.7116	0.00970774	-0.110202			17.4015	17.3843	17.4081	17.2608	17.3019	17.3006	15	15	15	29.6	29.6	29.6	50.317	0	50.712	2236100000	43	7.22889	Q9P2R7
Q5JTV8	Torsin-1A-interacting protein 1	TOR1AIP1	1.83351	0.0227194	-0.109805			17.9447	17.8647	17.8747	17.7953	17.7672	17.7922	19	19	18	34.1	34.1	32.4	66.248	0	70.27	2898200000	65	4.11502	Q5JTV8
Q8N4V1	Membrane magnesium transporter 1	MMGT1	1.6793	0.0278356	-0.109612			15.0976	15.0183	15.0625	14.9585	14.9773	14.9138	3	3	3	41.2	41.2	41.2	14.686	0	68.435	394390000	7	3.695	Q8N4V1
P09110	3-ketoacyl-CoA thiolase, peroxisomal	ACAA1	1.43223	0.0399623	-0.109314			15.2399	15.2322	15.1988	15.133	15.1601	15.0498	8	8	8	36.1	36.1	36.1	44.292	0	112.16	1074800000	12	3.07913	P09110
Q9NRY4	Rho GTPase-activating protein 35	ARHGAP35	0.536983	0.286107	-0.109294			11.1833	11.474	11.4079	11.2102	11.2601	11.267	2	2	2	1.7	1.7	1.7	170.51	0.00050865	3.2684	5919100	2	1.21724	Q9NRY4
Q8TCS8	Polyribonucleotide nucleotidyltransferase 1, mitochondrial	PNPT1	2.68121	0.00976536	-0.109283			17.8801	17.865	17.8507	17.7495	17.7376	17.7807	22	22	22	34.7	34.7	34.7	85.95	0	192.24	4186300000	52	7.09551	Q8TCS8
Q9P013	Spliceosome-associated protein CWC15 homolog	CWC15	1.45724	0.0384748	-0.109268			14.9489	14.9106	14.8404	14.8177	14.7849	14.7696	7	7	7	23.1	23.1	23.1	26.624	0	17.667	391960000	13	3.13859	Q9P013
Q9NPD3	Exosome complex component RRP41	EXOSC4	0.856238	0.127233	-0.109211			15.4651	15.4252	15.3229	15.2427	15.3771	15.2658	3	3	3	16.3	16.3	16.3	26.383	0	40.142	491550000	11	1.84222	Q9NPD3
Q96A57	Transmembrane protein 230	TMEM230	1.23319	0.055533	-0.10899			14.0133	13.9481	13.9055	13.8992	13.8328	13.8079	1	1	1	9.2	9.2	9.2	13.188	0.00075777	3.1371	263630000	4	2.62563	Q96A57
P19387	DNA-directed RNA polymerase II subunit RPB3	POLR2C	0.632936	0.220352	-0.108961			13.8697	13.9471	14.0584	13.8101	13.958	13.7803	7	7	7	34.2	34.2	34.2	31.441	0	36.812	881210000	15	1.40455	P19387
Q9Y3E5	Peptidyl-tRNA hydrolase 2, mitochondrial	PTRH2	1.71634	0.0259059	-0.108887			16.052	16.0822	16.0873	16.0155	15.9533	15.926	7	7	7	48	48	48	19.193	0	53.136	2231000000	18	3.7932	Q9Y3E5
Q8TCD1	UPF0729 protein C18orf32	C18orf32	1.3451	0.0449067	-0.108713			13.4846	13.5503	13.4705	13.3963	13.3418	13.4411	1	1	1	14.5	14.5	14.5	8.6693	0	4.1169	16572000	2	2.87643	Q8TCD1
P09669	Cytochrome c oxidase subunit 6C	COX6C	1.45599	0.03845	-0.108699			16.0539	15.9673	15.9642	15.8574	15.8815	15.9205	4	4	4	38.7	38.7	38.7	8.7813	0	5.843	1368800000	14	3.13561	P09669
O15126	Secretory carrier-associated membrane protein 1	SCAMP1	2.41611	0.0126757	-0.108672			15.8173	15.8069	15.7887	15.6648	15.7033	15.7186	5	5	5	18.6	18.6	18.6	37.92	0	39.145	660480000	13	6.01974	O15126
Q15233	Non-POU domain-containing octamer-binding protein	NONO	3.14499	0.00526554	-0.108655			19.9374	19.9256	19.9058	19.8248	19.801	19.817	37	35	33	66	66	64.8	54.231	0	323.31	54586000000	222	9.39188	Q15233
O43837	Isocitrate dehydrogenase [NAD] subunit beta, mitochondrial	IDH3B	2.34229	0.0139405	-0.108634			17.485	17.4673	17.4916	17.4016	17.3752	17.3413	8	8	8	24.4	24.4	24.4	42.183	0	96.406	2325700000	24	5.74601	O43837
Q6Y1H2	Very-long-chain (3R)-3-hydroxyacyl-CoA dehydratase 2	HACD2	2.04222	0.0179179	-0.108626			16.2953	16.2609	16.2547	16.1953	16.1609	16.1289	5	5	5	16.5	16.5	16.5	28.368	0	18.523	1029900000	18	4.73453	Q6Y1H2
O14548	Cytochrome c oxidase subunit 7A-related protein, mitochondrial	COX7A2L	1.22072	0.0569884	-0.10862			14.7536	14.7938	14.7291	14.6291	14.5987	14.7227	2	2	2	18.4	18.4	18.4	12.615	0	14.49	97887000	4	2.59829	O14548
Q9Y4W6	AFG3-like protein 2	AFG3L2	2.79893	0.0104901	-0.108618			18.801	18.7826	18.7757	18.6743	18.6589	18.7003	34	34	34	44.2	44.2	44.2	88.583	0	185.64	9081600000	84	7.6245	Q9Y4W6
O60313	Dynamin-like 120 kDa protein, mitochondrial;Dynamin-like 120 kDa protein, form S1	OPA1	2.26611	0.0148288	-0.108572			18.5252	18.4593	18.4874	18.3767	18.3928	18.3768	34	34	34	36.4	36.4	36.4	111.63	0	170.2	4753000000	84	5.47437	O60313
Q9NRZ7	1-acyl-sn-glycerol-3-phosphate acyltransferase gamma	AGPAT3	0.572387	0.259488	-0.108445			12.4074	12.6663	12.6385	12.437	12.5003	12.4497	2	2	2	4.8	4.8	4.8	43.38	0.0082474	1.8637	10647000	2	1.2865	Q9NRZ7
P52272	Heterogeneous nuclear ribonucleoprotein M	HNRNPM	2.58022	0.0112632	-0.108443			20.6023	20.5524	20.5572	20.4557	20.4675	20.4633	59	59	59	83.8	83.8	83.8	77.515	0	323.31	90307000000	315	6.66768	P52272
P61769	Beta-2-microglobulin;Beta-2-microglobulin form pI 5.3	B2M	0.627077	0.222863	-0.108252			13.9334	13.7663	13.7014	13.7117	13.6232	13.7415	4	4	4	28.6	28.6	28.6	13.714	0	9.5547	937240000	10	1.39314	P61769
Q15696	U2 small nuclear ribonucleoprotein auxiliary factor 35 kDa subunit-related protein 2	ZRSR2	0.248548	0.626088	-0.108162			11.7981	11.2845	11.3915	11.5249	11.3367	11.288	3	3	3	5.6	5.6	5.6	58.044	0	4.1953	36506000	3	0.627748	Q15696;Q15695
P53985	Monocarboxylate transporter 1	SLC16A1	1.0498	0.0815993	-0.10807			14.5563	14.5205	14.5926	14.5323	14.3855	14.4275	4	4	4	8	8	8	53.944	0	20.464	863290000	18	2.23448	P53985
Q9BV38	WD repeat-containing protein 18	WDR18	1.79629	0.0233455	-0.108016			16.4629	16.3842	16.4128	16.3153	16.2862	16.3343	8	8	8	17.4	17.4	17.4	47.405	0	38.001	1373900000	25	4.01089	Q9BV38
Q9ULW0	Targeting protein for Xklp2	TPX2	3.00249	0.00645333	-0.107812			17.4081	17.3988	17.4188	17.318	17.28	17.3042	30	30	30	42	42	42	85.652	0	113.65	3521000000	64	8.62318	Q9ULW0;Q9ULK5
Q5JPE7;P69849	Nodal modulator 2;Nodal modulator 3	NOMO2;NOMO3	1.98581	0.018641	-0.10778			17.7647	17.7466	17.7076	17.6241	17.6078	17.6636	23	23	3	24.7	24.7	4.7	139.44	0	162.11	3638000000	49	4.56085	Q5JPE7;P69849
Q96CE8	Transmembrane 4 L6 family member 18	TM4SF18	0.645353	0.214268	-0.107506			14.1332	14.3418	14.3413	14.2012	14.1075	14.185	1	1	1	7.5	7.5	7.5	22.277	0	5.8353	132710000	5	1.42874	Q96CE8
Q7Z2K6	Endoplasmic reticulum metallopeptidase 1	ERMP1	2.23567	0.0152422	-0.107497			17.4025	17.406	17.4118	17.3333	17.2646	17.2999	16	16	16	23.2	23.2	23.2	100.23	0	101.13	4075100000	40	5.36879	Q7Z2K6
Q12797	Aspartyl/asparaginyl beta-hydroxylase	ASPH	1.62275	0.0295838	-0.107411			17.9561	18.0225	18.0306	17.9037	17.8595	17.9237	25	25	25	38.3	38.3	38.3	85.862	0	178.07	4993900000	83	3.54822	Q12797
P28288	ATP-binding cassette sub-family D member 3	ABCD3	2.04609	0.0176776	-0.107353			17.559	17.5266	17.5259	17.4688	17.4043	17.4164	13	13	13	22	22	22	75.475	0	61.526	2228600000	28	4.74664	P28288
Q15388	Mitochondrial import receptor subunit TOM20 homolog	TOMM20	1.51314	0.0351477	-0.107314			16.3293	16.2538	16.26	16.1877	16.1304	16.203	5	5	5	24.1	24.1	24.1	16.298	0	8.6978	1589400000	25	3.27376	Q15388
P82675	28S ribosomal protein S5, mitochondrial	MRPS5	0.968745	0.0994298	-0.107281			15.1785	15.0696	15.1097	15.0753	15.0255	14.9352	5	5	5	11.9	11.9	11.9	48.006	0	13.021	136780000	6	2.06809	P82675
Q8WUD4	Coiled-coil domain-containing protein 12	CCDC12	0.418525	0.399753	-0.10726			13.2328	13.32	13.5709	13.3462	13.2111	13.2446	3	3	3	21.1	21.1	21.1	19.181	0	10.524	29746000	4	0.982493	Q8WUD4
Q96JM3	Chromosome alignment-maintaining phosphoprotein 1	CHAMP1	2.40594	0.0128736	-0.107258			17.1449	17.125	17.0869	17.0045	17.0228	17.0077	12	12	12	15.4	15.4	15.4	89.098	0	35.969	701680000	27	5.9814	Q96JM3
O00116	Alkyldihydroxyacetonephosphate synthase, peroxisomal	AGPS	2.63249	0.0106316	-0.107147			17.7832	17.7853	17.8005	17.7112	17.6726	17.6638	21	21	21	46.5	46.5	46.5	72.911	0	181.6	7098400000	41	6.88622	O00116
Q9H5Q4	Dimethyladenosine transferase 2, mitochondrial	TFB2M	3.4255	0.00261947	-0.107078			16.7283	16.7066	16.705	16.6132	16.6113	16.5941	12	12	12	29	29	29	45.348	0	47.892	2203600000	26	11.0949	Q9H5Q4
P49756	RNA-binding protein 25	RBM25	2.84401	0.00943056	-0.106917			17.5096	17.5358	17.5376	17.434	17.4007	17.4275	25	25	25	26.2	26.2	26.2	100.18	0	122.31	2311000000	61	7.83621	P49756
O15382	Branched-chain-amino-acid aminotransferase, mitochondrial	BCAT2	2.05959	0.0168356	-0.106912			16.9301	16.8612	16.8746	16.7753	16.7734	16.7963	13	13	13	37	37	37	44.287	0	115.75	2397200000	26	4.78903	O15382
P62879	Guanine nucleotide-binding protein G(I)/G(S)/G(T) subunit beta-2	GNB2	1.6058	0.0301751	-0.106765			17.884	17.8344	17.7816	17.725	17.7147	17.7399	11	11	3	44.1	44.1	18.2	37.331	0	323.31	9893200000	44	3.50493	P62879
Q9H6E4	Coiled-coil domain-containing protein 134	CCDC134	1.12953	0.0680711	-0.106741			14.982	15.07	15.096	14.9937	14.8972	14.9369	5	5	5	27.5	27.5	27.5	26.56	0	22.302	430300000	10	2.40179	Q9H6E4
Q8TBA6	Golgin subfamily A member 5	GOLGA5	1.62502	0.0293223	-0.106662			14.8053	14.801	14.7137	14.6728	14.6625	14.6647	8	8	8	12.4	12.4	12.4	83.023	0	21.905	130120000	10	3.55404	Q8TBA6
Q9H461	Frizzled-8	FZD8	0.316682	0.526424	-0.106646			11.981	11.846	11.5691	11.7576	11.7577	11.5609	2	2	2	3.6	3.6	3.6	73.299	0	6.2364	109130000	3	0.773683	Q9H461
Q9Y5M8	Signal recognition particle receptor subunit beta	SRPRB	2.50277	0.0116963	-0.10663			17.0755	17.0736	17.0322	16.9656	16.9359	16.9599	11	11	11	41.7	41.7	41.7	29.702	0	112.46	2239600000	35	6.35485	Q9Y5M8
P56182	Ribosomal RNA processing protein 1 homolog A	RRP1	1.40659	0.0410345	-0.106627			18.1211	18.1215	18.1476	18.0624	17.9553	18.0527	17	17	17	39.7	39.7	39.7	52.839	0	117.3	2463700000	44	3.01876	P56182
Q14684	Ribosomal RNA processing protein 1 homolog B	RRP1B	1.5577	0.0327797	-0.106617			18.1721	18.0943	18.0767	18.0294	17.99	18.0038	21	21	21	33.2	33.2	33.2	84.427	0	86.662	3167600000	59	3.38378	Q14684
Q13123	Protein Red	IK	1.71427	0.0260503	-0.106496			17.0587	16.9643	16.9919	16.8947	16.8981	16.9025	12	12	12	25	25	25	65.601	0	42.076	1241100000	27	3.78766	Q13123
Q92576	PHD finger protein 3	PHF3	2.46118	0.011679	-0.106452			16.5457	16.5001	16.5156	16.3929	16.4283	16.4209	17	17	17	10.9	10.9	10.9	229.48	0	57.837	324970000	31	6.1921	Q92576
Q9NZE8	39S ribosomal protein L35, mitochondrial	MRPL35	0.814564	0.14025	-0.106416			13.3118	13.3111	13.3472	13.3183	13.113	13.2197	4	4	4	17.6	17.6	17.6	21.514	0	5.7267	127950000	5	1.75974	Q9NZE8
Q9BVP2	Guanine nucleotide-binding protein-like 3	GNL3	1.68783	0.0275008	-0.106405			18.9415	18.8833	18.8554	18.7612	18.8054	18.7943	29	29	29	48.5	48.5	48.5	61.992	0	280.96	12031000000	89	3.71747	Q9BVP2;Q9P2Q2
Q9NX58	Cell growth-regulating nucleolar protein	LYAR	1.76989	0.0238865	-0.106375			18.3299	18.2813	18.2535	18.1752	18.1595	18.2109	20	20	20	52.5	52.5	52.5	43.614	0	225.14	8577500000	72	3.93812	Q9NX58
O75431	Metaxin-2	MTX2	1.8572	0.0217481	-0.106229			14.7562	14.7279	14.795	14.6209	14.6671	14.6724	5	5	5	24	24	24	29.763	0	26.311	423050000	9	4.18225	O75431
Q5JRA6	Melanoma inhibitory activity protein 3	MIA3	2.95451	0.0073195	-0.106227			17.4394	17.441	17.4061	17.3338	17.3164	17.3177	28	28	28	18.1	18.1	18.1	213.7	0	139.71	1554100000	48	8.37767	Q5JRA6
Q9BPX6	Calcium uptake protein 1, mitochondrial	MICU1	1.62979	0.0291022	-0.106094			15.811	15.7607	15.756	15.7146	15.6325	15.6624	7	7	7	15.5	15.5	15.5	54.351	0	11.123	161150000	10	3.56628	Q9BPX6
Q9Y394	Dehydrogenase/reductase SDR family member 7	DHRS7	2.90013	0.00792366	-0.106042			16.6365	16.6	16.6167	16.5186	16.4963	16.5202	7	7	7	25.1	25.1	25.1	38.298	0	31.711	593490000	15	8.10714	Q9Y394
P56134	ATP synthase subunit f, mitochondrial	ATP5J2	1.32978	0.0459645	-0.105751			15.8437	15.8651	15.8584	15.7255	15.8221	15.7023	2	2	2	25.5	25.5	25.5	10.918	0	13.658	3848000000	11	2.84148	P56134
Q9NUQ2	1-acyl-sn-glycerol-3-phosphate acyltransferase epsilon	AGPAT5	1.15598	0.0644072	-0.105747			17.1481	17.1135	17.017	16.9763	16.9634	17.0217	8	8	8	26.6	26.6	26.6	42.072	0	112.14	1557400000	26	2.45819	Q9NUQ2
Q9BWH2	FUN14 domain-containing protein 2	FUNDC2	0.616895	0.228667	-0.10543			13.5713	13.4403	13.3886	13.3326	13.2851	13.4662	1	1	1	6.3	6.3	6.3	20.675	0.00076142	3.2228	50820000	3	1.37331	Q9BWH2
O43819	Protein SCO2 homolog, mitochondrial	SCO2	0.861672	0.125809	-0.105279			15.5247	15.3573	15.4267	15.2763	15.3774	15.3392	6	6	6	26.3	26.3	26.3	29.81	0	21.166	622820000	16	1.85302	O43819
P13674	Prolyl 4-hydroxylase subunit alpha-1	P4HA1	1.58164	0.0311724	-0.10525			16.3231	16.412	16.3854	16.2992	16.2551	16.2505	13	13	13	27.7	27.7	27.7	61.049	0	33.425	736140000	25	3.44374	P13674
Q8N1F8	Serine/threonine-protein kinase 11-interacting protein	STK11IP	0.666034	0.202186	-0.105212			12.9768	13.1941	13.0802	12.9667	13.0433	12.9255	1	1	1	1	1	1	121.4	0.0010048	3.021	69275000	1	1.46902	Q8N1F8
Q12824	SWI/SNF-related matrix-associated actin-dependent regulator of chromatin subfamily B member 1	SMARCB1	1.03256	0.0853076	-0.105162			14.6214	14.5181	14.549	14.4816	14.5059	14.3855	3	3	3	11.2	11.2	11.2	44.141	0	7.6237	54089000	4	2.19881	Q12824
P47224	Guanine nucleotide exchange factor MSS4	RABIF	1.0268	0.0862828	-0.105068			12.9505	12.9699	12.8337	12.8576	12.7924	12.7889	1	1	1	8.9	8.9	8.9	13.839	0.0097905	1.7866	69315000	2	2.18692	P47224
P51148	Ras-related protein Rab-5C	RAB5C	1.71891	0.0257085	-0.104961			18.3748	18.2992	18.2908	18.2033	18.2272	18.2194	10	10	8	61.1	61.1	50.9	23.482	0	108.31	5893400000	35	3.80007	P51148
Q9Y639	Neuroplastin	NPTN	0.780866	0.152951	-0.104946			14.8418	14.7738	14.6584	14.6869	14.6816	14.5906	2	2	2	5	5	5	44.387	0	18.505	243640000	4	1.69342	Q9Y639
Q9BV79	Trans-2-enoyl-CoA reductase, mitochondrial	MECR	0.662936	0.204445	-0.104874			14.6092	14.3762	14.4667	14.4253	14.3603	14.3518	2	2	2	4	4	4	40.461	0.00099825	2.8918	123860000	3	1.46298	Q9BV79
P26440	Isovaleryl-CoA dehydrogenase, mitochondrial	IVD	1.8843	0.020601	-0.104872			16.9912	16.9703	16.9104	16.857	16.8438	16.8565	13	13	13	34.5	34.5	34.5	46.319	0	55.102	1695100000	33	4.26009	P26440
O15260	Surfeit locus protein 4	SURF4	0.742933	0.166131	-0.104819			16.2049	16.3509	16.392	16.2733	16.1799	16.1801	5	5	5	21.6	21.6	21.6	30.394	0	123.8	2258800000	15	1.61907	O15260
P45954	Short/branched chain specific acyl-CoA dehydrogenase, mitochondrial	ACADSB	2.98603	0.00687225	-0.104703			15.9387	15.9346	15.9051	15.8221	15.8104	15.8318	9	9	9	28	28	28	47.485	0	75.425	1203900000	13	8.53825	P45954
P13498	Cytochrome b-245 light chain	CYBA	1.15968	0.0638812	-0.104564			15.2122	15.1794	15.1159	15.0057	15.0743	15.1139	2	2	2	12.8	12.8	12.8	21.012	0	6.8614	729230000	7	2.46612	P13498
O75380	NADH dehydrogenase [ubiquinone] iron-sulfur protein 6, mitochondrial	NDUFS6	1.99175	0.0184577	-0.104431			16.1716	16.1604	16.1369	16.0841	16.0141	16.0574	5	5	5	54	54	54	13.711	0	34.566	495130000	16	4.57891	O75380
Q9BS26	Endoplasmic reticulum resident protein 44	ERP44	2.58826	0.0110244	-0.104431			17.0947	17.108	17.0735	16.9856	17.0092	16.9681	14	14	14	36.2	36.2	36.2	46.971	0	64.726	5621500000	42	6.70091	Q9BS26
P63027	Vesicle-associated membrane protein 2	VAMP2	0.508159	0.305968	-0.104424			13.9867	14.1867	14.2918	14.0682	14.0367	14.047	4	1	1	40.5	13.8	13.8	12.663	0	113.77	112760000	2	1.16062	P63027;P23763
Q9Y2Q9	28S ribosomal protein S28, mitochondrial	MRPS28	1.60968	0.0301359	-0.104319			14.5401	14.5178	14.4807	14.4081	14.4505	14.367	6	6	6	29.4	29.4	29.4	20.843	0	15.076	1171300000	14	3.51479	Q9Y2Q9
P55084	Trifunctional enzyme subunit beta, mitochondrial;3-ketoacyl-CoA thiolase	HADHB	2.00291	0.0178661	-0.104308			18.9695	18.902	18.9088	18.822	18.8103	18.8351	24	24	24	53	53	53	51.294	0	163.74	10395000000	90	4.61299	P55084
Q6NUQ4	Transmembrane protein 214	TMEM214	1.5272	0.0339808	-0.104307			16.6494	16.5668	16.5637	16.4622	16.4937	16.5111	8	8	8	10.3	10.3	10.3	77.15	0	27.319	530670000	18	3.30826	Q6NUQ4
P13995	Bifunctional methylenetetrahydrofolate dehydrogenase/cyclohydrolase, mitochondrial;NAD-dependent methylenetetrahydrofolate dehydrogenase;Methenyltetrahydrofolate cyclohydrolase	MTHFD2	1.96426	0.0186856	-0.104069			17.451	17.4116	17.3894	17.3393	17.3113	17.2892	18	18	18	57.7	57.7	57.7	37.895	0	189.3	4048700000	50	4.49577	P13995;Q9H903
P54819	Adenylate kinase 2, mitochondrial;Adenylate kinase 2, mitochondrial, N-terminally processed	AK2	1.96677	0.0187881	-0.103938			18.5491	18.5088	18.4714	18.3966	18.4055	18.4155	17	17	17	74.1	74.1	74.1	26.477	0	131.58	11893000000	70	4.50329	P54819
Q15269	Periodic tryptophan protein 2 homolog	PWP2	2.50257	0.011671	-0.103786			17.0887	17.0812	17.1147	17.0108	16.9952	16.9671	18	18	18	25	25	25	102.45	0	135.26	2426400000	33	6.35408	Q15269
Q7LGA3	Heparan sulfate 2-O-sulfotransferase 1	HS2ST1	0.814421	0.14023	-0.103689			13.6281	13.4811	13.6302	13.4353	13.5397	13.4534	2	2	2	6.2	6.2	6.2	41.881	0	28.576	52900000	3	1.75946	Q7LGA3
Q96BM9	ADP-ribosylation factor-like protein 8A	ARL8A	0.734344	0.169112	-0.103617			12.0203	11.8639	12.0286	11.8518	11.9363	11.8138	6	2	2	28	9.7	9.7	21.416	0	4.2513	156250000	5	1.60227	Q96BM9
Q9Y5J7	Mitochondrial import inner membrane translocase subunit Tim9	TIMM9	1.92136	0.0194427	-0.10358			17.769	17.7213	17.6904	17.6147	17.6196	17.6356	5	5	5	65.2	65.2	65.2	10.378	0	29.878	1493100000	19	4.36818	Q9Y5J7
Q9NW13	RNA-binding protein 28	RBM28	1.81925	0.0230772	-0.103575			18.8581	18.7927	18.7807	18.704	18.6944	18.7223	34	34	34	41	41	41	85.737	0	140.26	7356600000	80	4.0749	Q9NW13
Q9NYF8	Bcl-2-associated transcription factor 1	BCLAF1	3.42573	0.00264286	-0.103512			18.6226	18.6302	18.615	18.5159	18.5067	18.5347	28	27	27	30.8	29.6	29.6	106.12	0	129.03	6511200000	84	11.0964	Q9NYF8
Q14165	Malectin	MLEC	2.94538	0.00756098	-0.103504			16.8708	16.8634	16.8726	16.7881	16.7469	16.7612	8	8	8	29.1	29.1	29.1	32.233	0	29.057	960630000	22	8.33167	Q14165
Q6P587	Acylpyruvase FAHD1, mitochondrial	FAHD1	1.68935	0.0275119	-0.103486			16.3744	16.3013	16.3228	16.2493	16.2441	16.1947	6	6	6	25.9	25.9	25.9	24.843	0	33.065	1388300000	12	3.7215	Q6P587
Q8WWC4	Uncharacterized protein C2orf47, mitochondrial	C2orf47	1.35484	0.0440609	-0.10334			15.8499	15.7499	15.7569	15.6701	15.7125	15.6642	5	5	5	16.2	16.2	16.2	32.544	0	12.368	915700000	11	2.89874	Q8WWC4
Q49A26	Putative oxidoreductase GLYR1	GLYR1	1.68201	0.0278029	-0.103266			14.5164	14.5162	14.559	14.474	14.3944	14.4134	6	6	6	12.8	12.8	12.8	60.556	0	16.75	234300000	15	3.70213	Q49A26
P61106	Ras-related protein Rab-14	RAB14	0.928728	0.109006	-0.103109			17.1127	17.2495	17.198	17.1452	17.0313	17.0743	15	15	15	63.3	63.3	63.3	23.897	0	210.17	2493400000	42	1.98715	P61106
Q8N4Q0	Zinc-binding alcohol dehydrogenase domain-containing protein 2	ZADH2	1.56394	0.0323395	-0.103069			16.1284	16.0606	16.0929	15.9515	16.0317	15.9895	9	9	9	26.5	26.5	26.5	40.14	0	29.905	1005300000	19	3.39937	Q8N4Q0
O60613	15 kDa selenoprotein	43723	0.921598	0.110414	-0.102916			14.7525	14.6369	14.7903	14.5829	14.6209	14.6672	2	2	2	12.3	12.3	12.3	17.79	0	4.0884	74351000	3	1.9728	O60613
Q96C01	Protein FAM136A	FAM136A	1.05664	0.0805882	-0.102587			18.0524	17.94	17.9088	17.8806	17.8379	17.8748	10	10	10	76.8	76.8	76.8	15.641	0	45.719	3941300000	52	2.24869	Q96C01
Q9NYY8	FAST kinase domain-containing protein 2	FASTKD2	0.768688	0.156579	-0.102455			16.1871	16.3086	16.3627	16.2425	16.1295	16.179	10	10	10	16.1	16.1	16.1	81.462	0	43.476	1223100000	20	1.66951	Q9NYY8
Q5SNT2	Transmembrane protein 201	TMEM201	0.783897	0.152154	-0.102422			13.6405	13.5039	13.4543	13.4547	13.3843	13.4525	1	1	1	2.1	2.1	2.1	72.235	0	5.0379	38434000	2	1.69937	Q5SNT2
O60264	SWI/SNF-related matrix-associated actin-dependent regulator of chromatin subfamily A member 5	SMARCA5	1.93287	0.0192833	-0.102359			18.6561	18.5938	18.6259	18.5441	18.4945	18.5301	39	39	29	37.6	37.6	27.9	121.9	0	139.39	6762800000	88	4.40215	O60264
Q16822	Phosphoenolpyruvate carboxykinase [GTP], mitochondrial	PCK2	2.59397	0.0111605	-0.102318			18.0243	18.0027	17.9824	17.9018	17.8844	17.9162	24	24	24	45.2	45.2	45.2	70.729	0	209	5333000000	57	6.72457	Q16822;P35558
Q9BYD1	39S ribosomal protein L13, mitochondrial	MRPL13	1.59887	0.0300612	-0.102291			15.9304	15.9904	16.0155	15.904	15.8527	15.8727	8	8	8	45.5	45.5	45.5	20.692	0	29.765	1181500000	12	3.48732	Q9BYD1
Q10471	Polypeptide N-acetylgalactosaminyltransferase 2;Polypeptide N-acetylgalactosaminyltransferase 2 soluble form	GALNT2	1.69471	0.0270724	-0.102273			17.1902	17.1086	17.1442	17.0484	17.0201	17.0678	15	15	15	28	28	28	64.732	0	135.36	1904200000	32	3.73567	Q10471;Q8N4A0;Q7Z7M9
Q9NX40	OCIA domain-containing protein 1	OCIAD1	2.20251	0.0148463	-0.102161			16.2331	16.2004	16.2396	16.0982	16.1181	16.1503	6	6	6	23.3	23.3	23.3	27.626	0	32.016	1564100000	15	5.25561	Q9NX40
P53801	Pituitary tumor-transforming gene 1 protein-interacting protein	PTTG1IP	0.780916	0.152961	-0.102097			16.5381	16.3347	16.4004	16.3227	16.3109	16.3335	5	5	5	26.7	26.7	26.7	20.324	0	37.896	2205400000	11	1.69351	P53801
P15586	N-acetylglucosamine-6-sulfatase	GNS	1.45462	0.0383511	-0.102039			15.8668	15.817	15.7618	15.7198	15.6901	15.7297	5	5	5	10	10	10	62.081	0	14.637	236740000	6	3.13233	P15586
Q9BZM4	NKG2D ligand 3	ULBP3	0.961526	0.100882	-0.102035			13.3731	13.4093	13.3703	13.2399	13.2285	13.3781	1	1	1	6.1	6.1	6.1	27.949	0	5.2049	43630000	2	2.05344	Q9BZM4
P50213	Isocitrate dehydrogenase [NAD] subunit alpha, mitochondrial	IDH3A	1.70883	0.0261472	-0.10191			17.5456	17.4657	17.4677	17.3843	17.3856	17.4033	13	13	13	28.4	28.4	28.4	39.591	0	44.622	2509000000	38	3.77316	P50213
Q9NXA8	NAD-dependent protein deacylase sirtuin-5, mitochondrial	SIRT5	1.24927	0.05351	-0.101806			12.4925	12.4202	12.4449	12.3429	12.4093	12.2999	1	1	1	3.2	3.2	3.2	33.881	0.0095781	1.8067	9605600	1	2.66104	Q9NXA8
P55081	Microfibrillar-associated protein 1	MFAP1	2.02563	0.0176667	-0.101772			15.6974	15.7582	15.7518	15.652	15.6327	15.6173	9	9	8	24.4	24.4	22.8	51.958	0	36.882	861450000	13	4.68295	P55081
O75348	V-type proton ATPase subunit G 1	ATP6V1G1	1.26253	0.0521562	-0.10159			13.7281	13.8292	13.7126	13.6406	13.6517	13.6729	2	2	2	16.9	16.9	16.9	13.757	0	8.0867	72466000	6	2.69042	O75348
Q8NEF9	Serum response factor-binding protein 1	SRFBP1	1.64537	0.0281356	-0.101563			15.7474	15.6648	15.6665	15.6018	15.5779	15.5942	10	10	10	22.4	22.4	22.4	48.633	0	28.423	409880000	20	3.60649	Q8NEF9
Q96PK6	RNA-binding protein 14	RBM14	1.38387	0.0423043	-0.101547			17.8874	17.8084	17.7825	17.6981	17.7371	17.7385	28	28	28	49.3	49.3	49.3	69.491	0	213.9	6139500000	77	2.96578	Q96PK6
P25116	Proteinase-activated receptor 1	F2R	0.885751	0.119235	-0.101452			15.4058	15.3642	15.259	15.1865	15.2924	15.2458	5	5	5	12	12	12	47.44	0	45.262	260590000	12	1.90098	P25116
Q9Y3C6	Peptidyl-prolyl cis-trans isomerase-like 1	PPIL1	1.46897	0.037486	-0.10138			14.6807	14.7355	14.7666	14.6562	14.6339	14.5886	5	5	5	36.1	36.1	36.1	18.237	0	16.15	470540000	11	3.16671	Q9Y3C6
O15213	WD repeat-containing protein 46	WDR46	1.33421	0.0455728	-0.101353			16.8772	16.8211	16.8146	16.7689	16.6774	16.7625	16	16	16	32.5	32.5	32.5	68.07	0	128.43	1299000000	24	2.85156	O15213
Q53EP0	Fibronectin type III domain-containing protein 3B	FNDC3B	0.703058	0.183582	-0.101296			13.0514	12.9019	12.8519	12.8077	12.8877	12.8059	3	3	3	4.2	4.2	4.2	132.89	0	40.049	52490000	4	1.54118	Q53EP0
P49419	Alpha-aminoadipic semialdehyde dehydrogenase	ALDH7A1	1.97873	0.0187144	-0.101128			19.27	19.2207	19.2528	19.1152	19.1733	19.1515	22	22	22	45.1	45.1	45.1	58.486	0	303.27	16807000000	77	4.53939	P49419
Q96ER9	Coiled-coil domain-containing protein 51	CCDC51	1.00506	0.0913574	-0.101127			15.1997	15.0562	15.1653	15.0065	15.072	15.0393	8	8	8	23.6	23.6	23.6	45.811	0	37.603	159780000	14	2.14222	Q96ER9
O00567	Nucleolar protein 56	NOP56	1.96203	0.0185238	-0.101116			18.6188	18.6643	18.6162	18.5594	18.5033	18.5333	27	27	27	55.4	55.4	55.4	66.049	0	245.77	13062000000	91	4.48906	O00567
P46087	Probable 28S rRNA (cytosine(4447)-C(5))-methyltransferase	NOP2	1.21659	0.0573319	-0.101093			19.5063	19.3946	19.403	19.3145	19.3223	19.3638	34	34	34	39.7	39.7	39.7	89.301	0	323.31	20371000000	119	2.58926	P46087
Q8N9Z2	Coiled-coil domain-containing protein 71L	CCDC71L	2.31972	0.0146576	-0.101083			15.8357	15.8448	15.7917	15.7323	15.7274	15.7092	7	7	7	29.4	29.4	29.4	26.261	0	17.963	407320000	13	5.66443	Q8N9Z2
P58317	Zinc finger protein 121	ZNF121	0.723335	0.173175	-0.10108			12.873	12.8314	12.8537	12.6582	12.871	12.7256	1	1	1	3.3	3.3	3.3	44.694	0.00050955	3.2943	16364000	1	1.58076	P58317
P30825	High affinity cationic amino acid transporter 1	SLC7A1	1.68564	0.0275552	-0.100954			14.7812	14.7763	14.7068	14.6553	14.631	14.6751	6	6	6	10.8	10.8	10.8	67.638	0	66.581	1353900000	13	3.71171	P30825;P52569
Q9HBH1	Peptide deformylase, mitochondrial	PDF	1.62235	0.0295394	-0.100815			15.6809	15.5976	15.644	15.5373	15.5154	15.5673	7	7	7	50.2	50.2	50.2	27.013	0	120.28	867330000	9	3.54719	Q9HBH1
Q15007	Pre-mRNA-splicing regulator WTAP	WTAP	2.07976	0.0169835	-0.100767			17.9878	17.9417	17.9331	17.877	17.838	17.8453	12	12	12	34.3	34.3	34.3	44.243	0	73.002	1929700000	28	4.85286	Q15007
O95602	DNA-directed RNA polymerase I subunit RPA1	POLR1A	1.84375	0.0223505	-0.100722			17.4545	17.3934	17.4092	17.347	17.3162	17.2918	32	32	31	23.1	23.1	22.6	194.81	0	154.13	1422900000	58	4.14397	O95602
Q9NP72	Ras-related protein Rab-18	RAB18	0.638197	0.217739	-0.100713			15.3584	15.446	15.5846	15.4164	15.3372	15.3332	8	8	8	45.1	45.1	45.1	22.977	0	24.842	713420000	15	1.4148	Q9NP72
Q14696	LDLR chaperone MESD	MESDC2	2.52014	0.0119029	-0.100606			15.0815	15.0963	15.0972	15.0093	15.0023	14.9618	7	7	7	33.3	33.3	33.3	26.076	0	32.285	981070000	14	6.42391	Q14696
O76031	ATP-dependent Clp protease ATP-binding subunit clpX-like, mitochondrial	CLPX	2.55192	0.011508	-0.100583			17.3097	17.3384	17.3442	17.2459	17.2089	17.2358	20	20	20	37.6	37.6	37.6	69.223	0	90.866	2557100000	55	6.5519	O76031
Q7Z3K3	Pogo transposable element with ZNF domain	POGZ	1.65308	0.0279719	-0.100541			15.6432	15.6075	15.6093	15.5206	15.4753	15.5625	7	7	7	6	6	6	155.34	0	28.552	202850000	12	3.62648	Q7Z3K3
Q9BXK5	Bcl-2-like protein 13	BCL2L13	1.62261	0.0295616	-0.100496			16.5065	16.5476	16.5686	16.4834	16.4142	16.4235	10	10	10	27.6	27.6	27.6	52.723	0	89.855	663600000	32	3.54784	Q9BXK5
Q02880	DNA topoisomerase 2-beta	TOP2B	1.36118	0.0438131	-0.100493			18.1698	18.1033	18.1574	18.0251	18.0063	18.0976	35	22	22	21.2	13.8	13.8	183.26	0	75.236	2074100000	35	2.91332	Q02880
Q6P1L8	39S ribosomal protein L14, mitochondrial	MRPL14	1.41404	0.0410199	-0.100345			15.3983	15.3181	15.2896	15.2267	15.246	15.2323	4	4	4	33.1	33.1	33.1	15.947	0	11.688	1154500000	12	3.03623	Q6P1L8
Q8NBM4	Ubiquitin-associated domain-containing protein 2	UBAC2	1.36218	0.0437536	-0.100276			14.8064	14.7065	14.719	14.6255	14.6344	14.6712	4	4	4	14.5	14.5	14.5	38.963	0	13.782	100970000	11	2.91563	Q8NBM4
Q15738	Sterol-4-alpha-carboxylate 3-dehydrogenase, decarboxylating	NSDHL	1.63146	0.0290015	-0.100246			16.4683	16.4085	16.4082	16.3587	16.3343	16.2913	10	10	10	36.5	36.5	36.5	41.9	0	149.51	2814700000	24	3.57058	Q15738
Q12981	Vesicle transport protein SEC20	BNIP1	2.10013	0.0166736	-0.10017			15.5483	15.5367	15.5434	15.4037	15.4708	15.4534	6	6	6	28.5	28.5	28.5	26.132	0	16.039	244730000	8	4.91798	Q12981
O75390	Citrate synthase, mitochondrial	CS	1.45457	0.0383265	-0.0999756			18.3522	18.2848	18.2457	18.1983	18.1804	18.204	17	17	17	42.9	42.9	42.9	51.712	0	323.31	22579000000	68	3.13223	O75390
O00541	Pescadillo homolog	PES1	1.56968	0.0316312	-0.0998573			17.7812	17.798	17.7259	17.707	17.6438	17.6547	24	24	24	39.8	39.8	39.8	68.002	0	113.61	4091600000	60	3.41371	O00541
Q6UW68	Transmembrane protein 205	TMEM205	1.34892	0.0448065	-0.0997588			15.4428	15.3586	15.3956	15.3372	15.3071	15.2533	3	3	3	20.6	20.6	20.6	21.198	0	14.654	670890000	7	2.88517	Q6UW68
Q9NZM5	Glioma tumor suppressor candidate region gene 2 protein	GLTSCR2	0.689374	0.190904	-0.0997165			15.9005	15.7275	15.7469	15.6607	15.6502	15.7648	5	5	5	10.7	10.7	10.7	54.389	0	17.916	387040000	15	1.5145	Q9NZM5
Q9P0M6	Core histone macro-H2A.2	H2AFY2	1.30222	0.0480761	-0.0996552			15.5171	15.4083	15.4572	15.3765	15.3803	15.3268	10	9	9	25.5	23.1	23.1	40.058	0	19.239	319760000	17	2.77912	Q9P0M6
P52434	DNA-directed RNA polymerases I, II, and III subunit RPABC3	POLR2H	0.652762	0.21082	-0.0996434			14.8497	15.0429	15.0448	14.9275	14.8545	14.8565	4	4	4	26	26	26	17.143	0	10.732	419230000	11	1.44317	P52434
Q9Y3T9	Nucleolar complex protein 2 homolog	NOC2L	2.48312	0.0115781	-0.0996017			17.9153	17.8692	17.8778	17.7862	17.7764	17.801	17	17	17	20.2	20.2	20.2	84.918	0	54.739	2811900000	47	6.27753	Q9Y3T9
Q14257	Reticulocalbin-2	RCN2	1.36012	0.0437355	-0.0994657			16.3686	16.467	16.4626	16.3566	16.32	16.3232	10	10	10	39.4	39.4	39.4	36.876	0	83.643	647500000	23	2.91089	Q14257
Q9GZS1	DNA-directed RNA polymerase I subunit RPA49	POLR1E	0.877065	0.121276	-0.0993754			16.4938	16.3288	16.3719	16.2709	16.2916	16.3339	11	11	11	26	26	26	53.961	0	97.899	1342500000	22	1.88365	Q9GZS1
P45973	Chromobox protein homolog 5	CBX5	1.61232	0.0297893	-0.0992845			17.2183	17.1865	17.1241	17.0733	17.0699	17.0879	6	5	5	36.6	30.4	30.4	22.225	0	105.7	1136900000	15	3.52154	P45973
Q9UGP8	Translocation protein SEC63 homolog	SEC63	1.97022	0.0187859	-0.0992552			16.9258	16.9241	16.868	16.8039	16.8272	16.7891	15	15	15	25.4	25.4	25.4	87.996	0	57.521	1641900000	28	4.5137	Q9UGP8
Q9Y3B8	Oligoribonuclease, mitochondrial	REXO2	0.735183	0.16882	-0.0989383			13.1268	13.208	13.2235	13.1766	12.9903	13.0947	4	4	4	16.9	16.9	16.9	26.832	0	7.016	37579000	4	1.60391	Q9Y3B8
Q9HA77	Probable cysteine--tRNA ligase, mitochondrial	CARS2	2.3861	0.0130815	-0.0989224			15.956	15.996	16.007	15.8784	15.8843	15.8995	8	8	8	14.7	14.7	14.7	62.223	0	33.798	344950000	15	5.9072	Q9HA77
Q14690	Protein RRP5 homolog	PDCD11	1.68314	0.0275441	-0.0988299			19.0928	19.0196	19.0216	18.9465	18.9256	18.9655	51	51	51	29.7	29.7	29.7	208.7	0	286.94	7407500000	111	3.7051	Q14690
Q8NDF8	Non-canonical poly(A) RNA polymerase PAPD5	PAPD5	0.59056	0.247373	-0.0986592			12.9451	12.7353	12.8197	12.6488	12.7724	12.7829	5	5	5	11.5	11.5	11.5	63.266	0	18.491	119750000	6	1.32197	Q8NDF8
Q9Y6M9	NADH dehydrogenase [ubiquinone] 1 beta subcomplex subunit 9	NDUFB9	4.1451	0	-0.0985889			15.5828	15.5782	15.5678	15.4707	15.4787	15.4836	6	6	6	41.3	41.3	41.3	21.831	0	38.644	272620000	11	16.9161	Q9Y6M9
Q9Y5J1	U3 small nucleolar RNA-associated protein 18 homolog	UTP18	1.1775	0.0616658	-0.0985648			17.1233	17.0704	17.0069	16.953	16.9432	17.0088	12	12	12	25.9	25.9	25.9	62.003	0	100.92	1148700000	33	2.50445	Q9Y5J1
Q6IN84	rRNA methyltransferase 1, mitochondrial	MRM1	1.9511	0.0186128	-0.0982081			14.31	14.2576	14.2379	14.165	14.1662	14.1798	6	6	6	17.6	17.6	17.6	38.638	0	13.423	89917000	8	4.45633	Q6IN84
P49792	E3 SUMO-protein ligase RanBP2	RANBP2	1.60199	0.0301363	-0.0981738			19.9007	19.8249	19.8133	19.7463	19.7386	19.7595	93	93	60	33.1	33.1	23.9	358.2	0	323.31	12134000000	214	3.49524	P49792;P0DJD0;P0DJD1;Q05823
O15031	Plexin-B2	PLXNB2	0.51384	0.302201	-0.0979824			14.0558	14.0723	13.9994	14.1056	13.8714	13.8566	4	4	4	2.7	2.7	2.7	205.12	0	6.7085	63270000	6	1.1718	O15031
P49750	YLP motif-containing protein 1	YLPM1	1.75144	0.0242914	-0.0976041			17.1113	17.0413	17.0742	16.9914	16.9483	16.9943	30	30	30	17.5	17.5	17.5	219.98	0	107.61	1292900000	55	3.88777	P49750
Q9BSJ8	Extended synaptotagmin-1	ESYT1	2.22243	0.0150821	-0.0975679			16.6358	16.6126	16.6118	16.5133	16.5547	16.4996	16	16	16	18.6	18.6	18.6	122.85	0	148.25	2405100000	26	5.32338	Q9BSJ8
Q9UKD2	mRNA turnover protein 4 homolog	MRTO4	1.94803	0.0187826	-0.0975412			16.1238	16.1566	16.1401	16.0819	16.0188	16.0272	7	7	7	34.3	34.3	34.3	27.56	0	45.896	1878600000	18	4.44718	Q9UKD2
Q14146	Unhealthy ribosome biogenesis protein 2 homolog	URB2	2.27281	0.0149725	-0.0975205			15.4975	15.4383	15.4658	15.3608	15.3717	15.3765	14	14	14	11.3	11.3	11.3	170.54	0	38.01	808050000	23	5.49783	Q14146
P30533	Alpha-2-macroglobulin receptor-associated protein	LRPAP1	1.66756	0.0278923	-0.097496			17.056	17.1135	17.0251	16.977	16.9688	16.9563	9	9	9	24.9	24.9	24.9	41.465	0	28.176	734790000	26	3.66423	P30533
Q12770	Sterol regulatory element-binding protein cleavage-activating protein	SCAP	0.258786	0.611455	-0.0974553			11.8242	11.4987	11.4029	11.3201	11.554	11.5593	1	1	1	0.7	0.7	0.7	139.73	0.0026519	2.409	3817800	1	0.650095	Q12770
O00400	Acetyl-coenzyme A transporter 1	SLC33A1	1.1884	0.060622	-0.0974153			14.8533	14.8657	14.9072	14.7288	14.8455	14.7597	2	2	2	3.6	3.6	3.6	60.908	0	7.2964	58078000	6	2.52798	O00400
Q4VC31	Coiled-coil domain-containing protein 58	CCDC58	0.676323	0.196686	-0.0973886			17.1209	17.0076	16.8967	16.8929	16.9154	16.9248	7	7	7	46.5	46.5	46.5	16.62	0	25.573	2547900000	17	1.48906	Q4VC31
P60468	Protein transport protein Sec61 subunit beta	SEC61B	1.36236	0.0437036	-0.0972716			15.4226	15.3474	15.323	15.2386	15.2754	15.2872	3	3	3	37.5	37.5	37.5	9.9743	0	21.576	423450000	12	2.91605	P60468
P48681	Nestin	NES	2.54911	0.0114818	-0.0971546			17.9249	17.9485	17.9122	17.8487	17.8128	17.8327	37	37	37	26.8	26.8	26.8	177.44	0	191.57	2186200000	75	6.54048	P48681
Q5TC12	ATP synthase mitochondrial F1 complex assembly factor 1	ATPAF1	3.04472	0.00586538	-0.0970596			13.773	13.7595	13.7611	13.6498	13.6677	13.6849	3	3	3	12.8	12.8	12.8	36.436	0	15.515	129270000	6	8.84472	Q5TC12
Q96B49	Mitochondrial import receptor subunit TOM6 homolog	TOMM6	1.89338	0.0201844	-0.0967312			14.6987	14.7263	14.6508	14.5857	14.5989	14.6009	2	2	2	32.4	32.4	32.4	8.0019	0	10.783	4331200000	11	4.28639	Q96B49
P16435	NADPH--cytochrome P450 reductase	POR	1.8913	0.0203844	-0.0967248			18.4358	18.4009	18.3713	18.2959	18.2907	18.3314	26	26	26	44.8	44.8	44.8	76.689	0	128.1	5212700000	65	4.28036	P16435
Q9UBX3	Mitochondrial dicarboxylate carrier	SLC25A10	1.93997	0.0188957	-0.09666			16.9301	16.8891	16.8548	16.7918	16.7933	16.7989	5	5	5	23.7	23.7	23.7	31.282	0	105.71	892530000	11	4.4232	Q9UBX3
O00754	Lysosomal alpha-mannosidase;Lysosomal alpha-mannosidase A peptide;Lysosomal alpha-mannosidase B peptide;Lysosomal alpha-mannosidase C peptide;Lysosomal alpha-mannosidase D peptide;Lysosomal alpha-mannosidase E peptide	MAN2B1	0.770895	0.156202	-0.0965713			13.5389	13.5849	13.6411	13.4513	13.5903	13.4335	3	3	3	3.3	3.3	3.3	113.74	0.001734	2.7569	241990000	3	1.67384	O00754
Q9BVJ6	U3 small nucleolar RNA-associated protein 14 homolog A	UTP14A	2.77075	0.0101214	-0.0965563			17.8896	17.9	17.8725	17.8103	17.7854	17.7767	27	27	27	42.3	42.3	42.3	87.977	0	303.04	6547500000	67	7.4948	Q9BVJ6;Q5TAP6
P21964	Catechol O-methyltransferase	COMT	2.73851	0.0102667	-0.0962232			16.2216	16.2123	16.2027	16.1106	16.0986	16.1388	11	11	11	52	52	52	30.037	0	160.51	8519300000	26	7.34878	P21964
P82650	28S ribosomal protein S22, mitochondrial	MRPS22	3.13733	0.00512088	-0.0961672			17.1372	17.1417	17.1181	17.0331	17.0254	17.0501	11	11	11	26.1	26.1	26.1	41.28	0	26.693	1371500000	27	9.34901	P82650
Q96I24	Far upstream element-binding protein 3	FUBP3	2.58023	0.0112902	-0.0961444			18.3331	18.2927	18.2941	18.2198	18.2114	18.2002	31	27	27	61.7	57.3	57.3	61.64	0	250.16	7757400000	60	6.66772	Q96I24
O75400	Pre-mRNA-processing factor 40 homolog A	PRPF40A	2.0868	0.0170397	-0.0958811			18.0824	18.0619	18.0516	17.948	17.9562	18.004	24	24	24	22.7	22.7	22.7	108.8	0	113.53	7424600000	63	4.87528	O75400;Q6NWY9
Q96S66	Chloride channel CLIC-like protein 1	CLCC1	1.66085	0.0279529	-0.0957953			14.4578	14.396	14.4782	14.3311	14.3522	14.3613	7	7	7	18.5	18.5	18.5	62.022	0	19.062	101930000	11	3.6467	Q96S66
Q14573	Inositol 1,4,5-trisphosphate receptor type 3	ITPR3	3.06211	0.00606965	-0.0957807			18.0889	18.063	18.0545	17.9769	17.9676	17.9747	41	41	41	17.3	17.3	17.3	304.1	0	173.48	6387900000	77	8.93747	Q14573;Q14643;Q14571
Q9NVA1	Ubiquinol-cytochrome-c reductase complex assembly factor 1	UQCC1	1.56688	0.0318215	-0.0955311			13.923	13.976	14.0071	13.8535	13.8669	13.8992	1	1	1	3	3	3	34.6	0.0065329	2.046	46144000	3	3.4067	Q9NVA1
O00217	NADH dehydrogenase [ubiquinone] iron-sulfur protein 8, mitochondrial	NDUFS8	1.93178	0.0192233	-0.0953649			17.0792	17.0939	17.0715	17.0066	16.9448	17.007	7	7	7	36.2	36.2	36.2	23.705	0	50.103	2587200000	21	4.39893	O00217
Q562F6	Shugoshin-like 2	SGOL2	1.15254	0.0647812	-0.0953229			14.6136	14.6141	14.5112	14.4999	14.4474	14.5055	2	2	2	1.6	1.6	1.6	144.74	0.00026185	3.7583	359000000	4	2.45085	Q562F6
Q8WTV0	Scavenger receptor class B member 1	SCARB1	1.08921	0.0742794	-0.0953153			15.8985	15.805	15.774	15.6977	15.7556	15.7383	2	2	2	3.3	3.3	3.3	60.877	0	5.9598	232470000	8	2.31669	Q8WTV0
Q9NPJ3	Acyl-coenzyme A thioesterase 13;Acyl-coenzyme A thioesterase 13, N-terminally processed	ACOT13	1.81147	0.023046	-0.0952587			17.3068	17.2887	17.2571	17.1557	17.2195	17.1915	4	4	4	37.9	37.9	37.9	14.96	0	71.869	1458100000	18	4.05313	Q9NPJ3
O15320;Q96PC5	cTAGE family member 5;Melanoma inhibitory activity protein 2	CTAGE5;MIA2	1.04951	0.0816933	-0.0952549			14.3791	14.2551	14.3287	14.2567	14.1812	14.2393	10	10	10	14.9	14.9	14.9	90.995	0	30.428	172140000	14	2.23389	O15320;Q96PC5;Q96RT6;Q8IX94;Q86UF2;P0CG41;A4FU28;A4D2H0
Q8WYQ3	Coiled-coil-helix-coiled-coil-helix domain-containing protein 10, mitochondrial	CHCHD10	0.501116	0.312648	-0.0951643			12.889	13.0833	13.1402	12.9912	12.8788	12.957	1	1	1	16.2	16.2	16.2	14.149	0	20.19	347310000	2	1.14675	Q8WYQ3
P50897	Palmitoyl-protein thioesterase 1	PPT1	1.95871	0.0186108	-0.0948499			14.7928	14.7614	14.752	14.6402	14.6969	14.6845	2	2	2	7.8	7.8	7.8	34.193	0	6.6615	99983000	4	4.47911	P50897
Q96RP9	Elongation factor G, mitochondrial	GFM1	2.1458	0.0159616	-0.0948435			17.9695	17.9164	17.9132	17.8454	17.831	17.8382	26	26	26	40.6	40.6	40.6	83.471	0	118.96	3222700000	55	5.06643	Q96RP9
O95168	NADH dehydrogenase [ubiquinone] 1 beta subcomplex subunit 4	NDUFB4	0.49566	0.318322	-0.09458			12.2069	11.9873	12.1074	12.1088	11.9823	11.9268	2	2	2	24	24	24	15.208	0	14.582	143620000	4	1.136	O95168
Q9Y3B2	Exosome complex component CSL4	EXOSC1	0.863213	0.125547	-0.0945606			14.3657	14.51	14.4184	14.285	14.3416	14.3838	5	5	5	33.3	33.3	33.3	21.452	0	18.097	804480000	11	1.85608	Q9Y3B2
Q53H12	Acylglycerol kinase, mitochondrial	AGK	2.36987	0.0135027	-0.0943394			18.0182	17.976	17.9968	17.8818	17.9104	17.9158	15	15	15	32	32	32	47.137	0	58.774	2091100000	37	5.84705	Q53H12
Q969X6	Cirhin	CIRH1A	2.20652	0.015	-0.09423			17.7715	17.8208	17.7772	17.7015	17.6783	17.707	16	16	16	28.1	28.1	28.1	76.889	0	64.803	1869000000	37	5.26919	Q969X6
Q14978	Nucleolar and coiled-body phosphoprotein 1	NOLC1	1.03595	0.084648	-0.0941944			19.3819	19.3051	19.2511	19.2055	19.1931	19.2569	31	31	31	36.3	36.3	36.3	73.602	0	95.17	26148000000	120	2.2058	Q14978
P53794	Sodium/myo-inositol cotransporter	SLC5A3	0.353354	0.477651	-0.0941451			12.4948	12.5875	12.4215	12.4398	12.2203	12.5614	2	2	2	4.5	4.5	4.5	79.693	0	14.708	178880000	2	0.849923	P53794
Q8IX01	SURP and G-patch domain-containing protein 2	SUGP2	2.0592	0.0168148	-0.0937869			17.4465	17.4127	17.406	17.3064	17.3204	17.3569	17	17	17	20.2	20.2	20.2	120.21	0	61.439	2846300000	28	4.78778	Q8IX01
Q8NE86	Calcium uniporter protein, mitochondrial	MCU	1.2182	0.0573052	-0.0936381			15.5197	15.5434	15.4799	15.4808	15.3774	15.4039	8	8	8	25.4	25.4	25.4	39.866	0	46.989	1430900000	17	2.59279	Q8NE86
Q04721	Neurogenic locus notch homolog protein 2;Notch 2 extracellular truncation;Notch 2 intracellular domain	NOTCH2	0.566514	0.263841	-0.0935497			13.5823	13.3507	13.4682	13.4185	13.3161	13.386	4	4	4	2.2	2.2	2.2	265.4	0	11.297	44629000	7	1.27503	Q04721;Q9UM47
Q12907	Vesicular integral-membrane protein VIP36	LMAN2	2.01869	0.0175431	-0.0934709			17.0783	17.0493	17.0162	16.9636	16.9632	16.9366	12	12	12	35.1	35.1	35.1	40.228	0	39.748	3097100000	32	4.66151	Q12907
P54198	Protein HIRA	HIRA	1.33045	0.0459701	-0.0934633			14.207	14.1079	14.1106	14.0423	14.0566	14.0463	4	4	4	3.3	3.3	3.3	111.83	0	8.6257	46028000	5	2.84301	P54198
Q86WA6	Valacyclovir hydrolase	BPHL	0.415336	0.403438	-0.0932233			14.9282	14.9099	14.9617	14.8913	14.9716	14.6572	5	5	5	14.4	14.4	14.4	32.542	0	7.5049	273610000	9	0.976079	Q86WA6
Q9BRT6	Protein LLP homolog	LLPH	0.982308	0.0968085	-0.0931466			16.3905	16.2397	16.3052	16.2347	16.2069	16.2144	4	4	4	34.9	34.9	34.9	15.225	0	12.616	1258700000	9	2.0957	Q9BRT6
Q9P0V3	SH3 domain-binding protein 4	SH3BP4	1.57736	0.0314478	-0.0930564			14.0591	14.0435	14.1223	14.0044	13.9616	13.9797	6	6	6	8.3	8.3	8.3	107.49	0	32.157	88558000	8	3.433	Q9P0V3
Q53GS7	Nucleoporin GLE1	GLE1	0.879306	0.120884	-0.0930195			13.8208	13.706	13.7718	13.6404	13.7458	13.6334	6	6	6	11.6	11.6	11.6	79.835	0	11.11	152130000	10	1.88812	Q53GS7
Q96MX3	Zinc finger protein 48	ZNF48	0.461436	0.351201	-0.0928132			13.8817	13.6258	13.7242	13.6225	13.7387	13.5921	3	3	3	5.8	5.8	5.8	67.819	0	7.7972	27667000	4	1.06824	Q96MX3
P82664	28S ribosomal protein S10, mitochondrial	MRPS10	1.40603	0.0410406	-0.0928062			15.3812	15.3228	15.2779	15.2369	15.2456	15.221	2	2	2	13.4	13.4	13.4	22.999	0	20.225	152160000	5	3.01744	P82664
Q9NRG9	Aladin	AAAS	1.81835	0.0230558	-0.092797			17.1791	17.1679	17.1764	17.0419	17.0833	17.1199	9	9	9	22.2	22.2	22.2	59.573	0	70.282	439860000	13	4.07237	Q9NRG9
O14495	Lipid phosphate phosphohydrolase 3	PPAP2B	0.670545	0.199525	-0.0925674			12.8814	12.7384	12.8863	12.8217	12.6964	12.7104	1	1	1	3.2	3.2	3.2	35.116	0.0012453	2.8566	15884000	2	1.4778	O14495
O00592	Podocalyxin	PODXL	1.2958	0.0488338	-0.0925522			16.6055	16.6173	16.5378	16.4773	16.4667	16.5389	8	8	8	13.3	13.3	13.3	58.635	0	27.544	3924700000	24	2.76469	O00592
Q96T23	Remodeling and spacing factor 1	RSF1	1.20898	0.0586464	-0.0925404			15.324	15.4224	15.3163	15.282	15.2598	15.2433	7	7	7	6.2	6.2	6.2	163.82	0	34.625	729740000	12	2.57265	Q96T23
Q16778;P33778;P23527;P06899	Histone H2B type 2-E;Histone H2B type 1-B;Histone H2B type 1-O;Histone H2B type 1-J	HIST2H2BE;HIST1H2BB;HIST1H2BO;HIST1H2BJ	1.03552	0.0847154	-0.0924657			16.2362	16.151	16.1185	16.0419	16.0666	16.1198	11	2	0	69	7.9	0	13.92	0	7.2295	12397000000	16	2.20492	Q16778;P33778;P23527;P06899;Q6DRA6;Q6DN03
Q587I9	Vesicle transport protein SFT2C	SFT2D3	0.955339	0.10241	-0.0923214			13.9092	13.865	13.8591	13.7559	13.869	13.7314	2	2	2	14	14	14	21.789	0	9.9102	78541000	5	2.04089	Q587I9
Q02127	Dihydroorotate dehydrogenase (quinone), mitochondrial	DHODH	2.09292	0.0169678	-0.0923182			16.2725	16.234	16.2097	16.1447	16.1552	16.1393	8	8	8	23	23	23	42.867	0	14.381	318380000	12	4.89484	Q02127
Q9BVL2	Nucleoporin p58/p45	NUPL1	1.63353	0.0289376	-0.0922578			16.0603	15.9952	16.015	15.9271	15.9628	15.9038	6	6	6	10.7	10.7	10.7	60.896	0	13.163	438160000	10	3.57591	Q9BVL2
O00264	Membrane-associated progesterone receptor component 1	PGRMC1	2.39701	0.0126554	-0.0922508			16.6486	16.6227	16.6014	16.5354	16.5178	16.5427	8	8	7	33.8	33.8	29.2	21.671	0	49.629	3494400000	27	5.94788	O00264
P84095	Rho-related GTP-binding protein RhoG	RHOG	1.38925	0.0421102	-0.0922505			15.8631	15.9367	15.835	15.7981	15.7775	15.7823	5	4	4	30.4	24.6	24.6	21.308	0	16.039	453880000	13	2.97828	P84095
Q9NPF0	CD320 antigen	CD320	0.800822	0.145353	-0.0922492			15.1154	14.9827	14.9669	14.9255	14.8885	14.9743	4	4	4	19.9	19.9	19.9	28.991	0	11.324	306190000	7	1.73266	Q9NPF0
P55265	Double-stranded RNA-specific adenosine deaminase	ADAR	1.72111	0.0255561	-0.0922178			18.801	18.7344	18.7357	18.6801	18.6456	18.6689	46	46	46	40.7	40.7	40.7	136.06	0	323.31	10566000000	120	3.80597	P55265
Q92665	28S ribosomal protein S31, mitochondrial	MRPS31	2.90934	0.00801544	-0.0921898			14.6603	14.638	14.6552	14.5757	14.5446	14.5566	7	7	7	18.7	18.7	18.7	45.318	0	20.302	453720000	13	8.15237	Q92665
Q96AY3	Peptidyl-prolyl cis-trans isomerase FKBP10	FKBP10	2.89717	0.00783396	-0.0921783			18.1329	18.1651	18.1331	18.0586	18.0506	18.0453	21	21	21	40.9	40.9	40.9	64.244	0	187.63	6428500000	67	8.0926	Q96AY3
Q92686	Neurogranin;NEUG(55-78)	NRGN	0.83995	0.13213	-0.0921348			11.887	11.8686	11.8877	11.7231	11.8883	11.7555	2	2	2	19.2	19.2	19.2	7.6184	0	9.3636	25510000	2	1.80992	Q92686
Q9NVF7	F-box only protein 28	FBXO28	1.99297	0.0184788	-0.0920534			14.9547	14.9041	14.9242	14.8628	14.8246	14.8194	3	3	3	11.1	11.1	11.1	41.149	0	6.2337	75241000	7	4.58262	Q9NVF7
Q8TAQ2	SWI/SNF complex subunit SMARCC2	SMARCC2	1.23732	0.0553826	-0.0920073			15.1139	15.1862	15.1323	15.0839	15.0747	14.9976	11	11	8	8.9	8.9	7	132.88	0	31.884	421650000	19	2.6347	Q8TAQ2
P54886	Delta-1-pyrroline-5-carboxylate synthase;Glutamate 5-kinase;Gamma-glutamyl phosphate reductase	ALDH18A1	1.68768	0.027544	-0.0919921			18.4371	18.3892	18.366	18.2896	18.3317	18.2951	27	27	27	33.6	33.6	33.6	87.301	0	198.99	10586000000	83	3.71707	P54886
Q9BYG3	MKI67 FHA domain-interacting nucleolar phosphoprotein	NIFK	1.75795	0.0240593	-0.0919762			18.0895	18.0139	18.0272	17.9474	17.9583	17.9491	14	14	14	53.6	53.6	53.6	34.222	0	134.29	5337600000	50	3.9055	Q9BYG3
Q8ND82	Zinc finger protein 280C	ZNF280C	0.84163	0.13149	-0.0919539			15.4477	15.3428	15.3393	15.2134	15.3099	15.3307	9	9	9	15.5	15.5	15.5	83.095	0	52.172	207200000	19	1.81325	Q8ND82
O43752	Syntaxin-6	STX6	1.27242	0.0512624	-0.0917937			15.6111	15.6616	15.5704	15.5366	15.5502	15.4809	6	6	6	34.9	34.9	34.9	29.176	0	35.357	361900000	12	2.71239	O43752
P08962	CD63 antigen	CD63	0.85905	0.126328	-0.0916866			14.3083	14.1575	14.2707	14.1843	14.1617	14.1155	2	2	2	7.6	7.6	7.6	25.636	0	5.1417	444880000	7	1.84781	P08962
Q8NI27	THO complex subunit 2	THOC2	1.90836	0.019801	-0.09161			18.3202	18.2648	18.2767	18.186	18.1799	18.221	31	31	31	20.3	20.3	20.3	182.77	0	113.6	3685700000	63	4.33004	Q8NI27
Q5SSJ5	Heterochromatin protein 1-binding protein 3	HP1BP3	1.34701	0.0448112	-0.0916036			18.1418	18.0889	18.0563	17.9895	17.9795	18.0431	20	20	20	32.9	32.9	32.9	61.206	0	81.856	4263000000	50	2.88081	Q5SSJ5
Q9BQ48	39S ribosomal protein L34, mitochondrial	MRPL34	1.15707	0.0641305	-0.0915254			14.8685	14.8224	14.7694	14.7159	14.6953	14.7746	2	2	2	13	13	13	10.165	0	4.6262	115990000	6	2.46053	Q9BQ48
Q9UIJ7	GTP:AMP phosphotransferase AK3, mitochondrial	AK3	1.03939	0.0843421	-0.0914564			15.9198	15.8907	15.8241	15.7566	15.8469	15.7568	9	9	9	36.6	36.6	36.6	25.565	0	28.896	905490000	21	2.21291	Q9UIJ7
Q99567	Nuclear pore complex protein Nup88	NUP88	1.16248	0.0633001	-0.0914186			15.212	15.2916	15.3047	15.1554	15.224	15.1547	8	8	8	13.2	13.2	13.2	83.541	0	30.585	376320000	12	2.47213	Q99567
A6NFN3;O43251;Q9NWB1	RNA binding protein fox-1 homolog 3;RNA binding protein fox-1 homolog 2;RNA binding protein fox-1 homolog 1	RBFOX3;RBFOX2;RBFOX1	1.0798	0.0758594	-0.091232			14.7635	14.72	14.6366	14.6386	14.6171	14.5908	3	3	3	8	8	8	33.872	0	5.7745	501010000	6	2.29699	A6NFN3;O43251;Q9NWB1
Q7L0Y3	Mitochondrial ribonuclease P protein 1	TRMT10C	2.55501	0.0112769	-0.091121			17.3102	17.2669	17.303	17.1965	17.2011	17.2091	18	18	18	50.1	50.1	50.1	47.346	0	116.49	8081700000	48	6.56442	Q7L0Y3
P30038	Delta-1-pyrroline-5-carboxylate dehydrogenase, mitochondrial	ALDH4A1	1.09263	0.0739779	-0.0910832			15.8827	15.8049	15.7658	15.6975	15.762	15.7208	13	13	13	24.2	24.2	24.2	61.719	0	53.036	546700000	21	2.32389	P30038
Q6UB35	Monofunctional C1-tetrahydrofolate synthase, mitochondrial	MTHFD1L	2.40426	0.0128	-0.0910174			17.8191	17.8168	17.8024	17.7223	17.6967	17.7463	21	21	21	22.6	22.6	22.6	105.79	0	67.54	1369100000	40	5.97506	Q6UB35
Q9H8H2	Probable ATP-dependent RNA helicase DDX31	DDX31	0.698791	0.185934	-0.0908969			13.0249	12.8415	12.949	12.8703	12.7953	12.8771	6	6	6	7.1	7.1	7.1	94.086	0	10.714	144510000	8	1.53286	Q9H8H2
Q8TF68;Q5T0B9	Zinc finger protein 384;Zinc finger protein 362	ZNF384;ZNF362	0.522449	0.29567	-0.090848			13.1543	12.9823	13.1213	12.9268	13.1047	12.9538	4	4	4	10.9	10.9	10.9	63.218	0	50.118	84134000	5	1.18872	Q8TF68;Q5T0B9
Q15717	ELAV-like protein 1	ELAVL1	1.52484	0.0342589	-0.0907974			18.3837	18.3315	18.2959	18.2342	18.2379	18.2666	13	13	13	44.2	44.2	44.2	36.091	0	129.05	12508000000	57	3.30245	Q15717;Q12926;P26378
P61009	Signal peptidase complex subunit 3	SPCS3	3.78675	0.00177049	-0.0907784			16.6465	16.6426	16.6367	16.5475	16.5628	16.5431	4	4	4	22.8	22.8	22.8	20.313	0	45.156	952390000	12	13.7221	P61009
P56556	NADH dehydrogenase [ubiquinone] 1 alpha subcomplex subunit 6	NDUFA6	1.00595	0.0913113	-0.0907383			15.7423	15.6043	15.6684	15.5559	15.605	15.582	4	4	4	22.7	22.7	22.7	17.871	0	20.639	161790000	9	2.14403	P56556
Q9Y320	Thioredoxin-related transmembrane protein 2	TMX2	1.13138	0.0678635	-0.0903606			15.3538	15.3229	15.2782	15.2388	15.1705	15.2745	3	3	3	14.5	14.5	14.5	34.037	0	12.104	210160000	8	2.40574	Q9Y320
Q9H173	Nucleotide exchange factor SIL1	SIL1	1.30991	0.047406	-0.0903371			14.8398	14.8184	14.7578	14.6768	14.7188	14.7493	2	2	2	5.6	5.6	5.6	52.084	0	7.9067	75255000	7	2.79646	Q9H173
P08069	Insulin-like growth factor 1 receptor;Insulin-like growth factor 1 receptor alpha chain;Insulin-like growth factor 1 receptor beta chain	IGF1R	0.386229	0.437355	-0.0901616			12.2301	11.9691	12.1801	11.9429	12.0259	12.14	3	3	3	1.9	1.9	1.9	154.79	0	3.8199	23257000	3	0.917206	P08069;P06213
Q9H7N4	Splicing factor, arginine/serine-rich 19	SCAF1	1.03721	0.0846618	-0.0899633			15.8787	15.7471	15.7888	15.6996	15.7393	15.7058	6	6	5	6.1	6.1	5.5	139.27	0	30.882	518230000	14	2.2084	Q9H7N4
P07919;A0A096LP55	Cytochrome b-c1 complex subunit 6, mitochondrial;Cytochrome b-c1 complex subunit 6	UQCRH;UQCRHL	1.32283	0.0461172	-0.0899487			16.3409	16.4118	16.3947	16.3266	16.2472	16.3037	6	6	6	53.8	53.8	53.8	10.739	0	23.222	1825000000	33	2.82569	P07919;A0A096LP55
O75787	Renin receptor	ATP6AP2	0.622574	0.225067	-0.0895551			14.1049	14.1845	14.1522	14.1391	13.9396	14.0942	5	5	5	17.4	17.4	17.4	39.008	0	52.651	184540000	5	1.38437	O75787
P05023	Sodium/potassium-transporting ATPase subunit alpha-1	ATP1A1	2.29855	0.0148533	-0.0894432			19.2804	19.239	19.2329	19.1502	19.1694	19.1643	36	36	24	38.8	38.8	24.6	112.89	0	323.31	12626000000	127	5.58875	P05023;P50993;Q13733;P20648
Q9BVI4	Nucleolar complex protein 4 homolog	NOC4L	1.77099	0.0238364	-0.0894235			16.6821	16.6619	16.6387	16.609	16.5568	16.5486	8	8	8	19	19	19	58.467	0	61.241	1772800000	14	3.94113	Q9BVI4
Q9NVR2	Integrator complex subunit 10	INTS10	0.580532	0.253812	-0.0892687			13.6456	13.5496	13.5262	13.5535	13.3693	13.5307	2	2	2	3.4	3.4	3.4	82.235	0	4.537	20209000	3	1.30241	Q9NVR2
P82094	TATA element modulatory factor	TMF1	0.501342	0.312306	-0.0892636			13.4413	13.1758	13.2871	13.1964	13.2059	13.2341	4	4	4	4.4	4.4	4.4	122.84	0	7.1327	39126000	6	1.1472	P82094
P04844	Dolichyl-diphosphooligosaccharide--protein glycosyltransferase subunit 2	RPN2	2.66491	0.0096044	-0.0891813			18.4066	18.3778	18.4046	18.3238	18.2945	18.3032	15	15	15	33.1	33.1	33.1	69.283	0	323.31	10578000000	60	7.02486	P04844
Q9BYN8	28S ribosomal protein S26, mitochondrial	MRPS26	2.63208	0.0106037	-0.0890379			15.0148	15.0234	15.0417	14.9469	14.9172	14.9487	8	8	8	30.2	30.2	30.2	24.211	0	15.104	359440000	13	6.88449	Q9BYN8
Q96DA6	Mitochondrial import inner membrane translocase subunit TIM14	DNAJC19	1.2099	0.0584796	-0.0890344			15.8566	15.7917	15.7405	15.7001	15.6978	15.7238	6	6	6	49.1	49.1	49.1	12.498	0	13.618	563760000	15	2.57466	Q96DA6
Q9P015	39S ribosomal protein L15, mitochondrial	MRPL15	1.81431	0.0229954	-0.0889994			16.0006	15.9286	15.9482	15.8675	15.8787	15.8642	9	9	9	33.4	33.4	33.4	33.419	0	34.732	822390000	15	4.06106	Q9P015
Q15029	116 kDa U5 small nuclear ribonucleoprotein component	EFTUD2	3.52623	0.00302041	-0.0889117			19.3677	19.3757	19.3539	19.2849	19.272	19.2737	43	42	42	53.8	52.8	52.8	109.43	0	323.31	18948000000	127	11.7746	Q15029
Q15392	Delta(24)-sterol reductase	DHCR24	1.22187	0.0568402	-0.0888907			15.1956	15.2697	15.3067	15.1644	15.1534	15.1875	8	8	8	13.8	13.8	13.8	60.101	0	15.11	434740000	18	2.6008	Q15392
Q8IY67	Ribonucleoprotein PTB-binding 1	RAVER1	1.65642	0.0280156	-0.0888583			16.1855	16.1352	16.1212	16.0597	16.0832	16.0323	10	10	10	25.1	25.1	25.1	63.876	0	67.335	2192300000	24	3.63518	Q8IY67
Q96LW7	Bcl10-interacting CARD protein	C9orf89	1.08513	0.0748345	-0.0888081			12.608	12.5601	12.5319	12.5231	12.4175	12.4931	1	1	1	4.4	4.4	4.4	25.589	0	4.0167	30829000	2	2.30815	Q96LW7
P17568	NADH dehydrogenase [ubiquinone] 1 beta subcomplex subunit 7	NDUFB7	1.3506	0.0446897	-0.0887044			14.2312	14.218	14.2314	14.1122	14.1987	14.1036	2	2	2	19.7	19.7	19.7	16.402	0	7.5607	80029000	3	2.88903	P17568
Q9BXR0	Queuine tRNA-ribosyltransferase	QTRT1	0.587322	0.249208	-0.0886866			12.6286	12.5508	12.4413	12.3996	12.425	12.53	5	5	5	15.4	15.4	15.4	44.047	0	16.677	156660000	6	1.31566	Q9BXR0
Q6ZUT1	Uncharacterized protein C11orf57	C11orf57	0.642754	0.215597	-0.0886513			10.7476	10.7843	10.9444	10.7556	10.7069	10.7479	1	1	1	4.5	4.5	4.5	34.109	0.0054284	2.163	1721500	1	1.42368	Q6ZUT1
O75127	Pentatricopeptide repeat-containing protein 1, mitochondrial	PTCD1	1.91189	0.0194292	-0.0885798			15.9122	15.8483	15.8853	15.7762	15.8028	15.801	4	4	4	5.3	5.3	5.3	78.855	0	9.7202	546710000	7	4.34037	O75127
Q9UJS0	Calcium-binding mitochondrial carrier protein Aralar2	SLC25A13	1.48	0.0371942	-0.0883776			17.1195	17.0417	17.0447	16.9917	16.9586	16.9906	17	17	12	28.4	28.4	21.6	74.175	0	109	3314100000	32	3.19325	Q9UJS0
Q9H6U8	Alpha-1,2-mannosyltransferase ALG9	ALG9	2.20719	0.0150445	-0.0882432			12.7142	12.7159	12.7592	12.6315	12.6572	12.6359	1	1	1	3.6	3.6	3.6	69.863	0	8.7873	25331000	1	5.27148	Q9H6U8
Q96CS3	FAS-associated factor 2	FAF2	1.41071	0.0408677	-0.0881735			18.569	18.6029	18.6272	18.559	18.4883	18.4872	22	22	22	51.2	51.2	51.2	52.623	0	224.18	9824700000	77	3.02842	Q96CS3
Q12874	Splicing factor 3A subunit 3	SF3A3	0.912868	0.112155	-0.0881106			17.9263	18.0201	18.0201	17.9645	17.8792	17.8585	17	17	17	41.7	41.7	41.7	58.848	0	223.27	8941800000	55	1.95526	Q12874
Q9BW92	Threonine--tRNA ligase, mitochondrial	TARS2	1.98321	0.0187223	-0.0878169			16.6007	16.5709	16.6283	16.5109	16.4957	16.5299	18	18	18	31.6	31.6	31.6	81.035	0	101.79	2074800000	34	4.55296	Q9BW92
Q15155	Nodal modulator 1	NOMO1	0.463475	0.349336	-0.0878007			13.6764	13.8882	13.8361	13.8153	13.6587	13.6633	22	2	2	23.6	2.8	2.8	134.32	0	17.481	36350000	3	1.07229	Q15155
P53597	Succinyl-CoA ligase [ADP/GDP-forming] subunit alpha, mitochondrial	SUCLG1	1.06857	0.0780406	-0.0877228			17.7519	17.6523	17.6363	17.5682	17.5944	17.6147	9	9	9	27.2	27.2	27.2	36.249	0	42.189	4469300000	41	2.27352	P53597
O14949	Cytochrome b-c1 complex subunit 8	UQCRQ	0.868585	0.123834	-0.0875362			15.6864	15.6496	15.5597	15.555	15.4915	15.5866	7	7	7	58.5	58.5	58.5	9.9062	0	15.554	290360000	11	1.86677	O14949
Q15906	Vacuolar protein sorting-associated protein 72 homolog	VPS72	0.915416	0.111704	-0.0874421			14.3999	14.3109	14.3233	14.1918	14.2694	14.3107	1	1	1	2.7	2.7	2.7	40.594	0.00099875	2.9012	53038000	4	1.96038	Q15906
Q9UH17	DNA dC->dU-editing enzyme APOBEC-3B	APOBEC3B	1.22224	0.0567691	-0.0873766			13.633	13.6537	13.6843	13.6298	13.54	13.539	3	3	3	11	11	11	45.924	0	10.246	351880000	6	2.60162	Q9UH17;Q96AK3
Q9Y6V7	Probable ATP-dependent RNA helicase DDX49	DDX49	1.28325	0.0498692	-0.0873206			15.9989	15.9436	15.9712	15.9023	15.8296	15.9198	6	6	6	17.8	17.8	17.8	54.226	0	28.578	644280000	11	2.73656	Q9Y6V7
Q8NC44	Protein FAM134A	FAM134A	0.412499	0.406008	-0.0872666			13.1723	13.1012	13.0577	13.1474	13.0575	12.8644	2	2	2	6.3	6.3	6.3	57.829	0	4.5151	24755000	3	0.970367	Q8NC44
Q6PI48	Aspartate--tRNA ligase, mitochondrial	DARS2	1.51173	0.0353069	-0.0871328			18.5064	18.443	18.4458	18.3498	18.3761	18.408	22	22	22	40.2	40.2	40.2	73.562	0	196.91	7420100000	56	3.27032	Q6PI48
Q8NBJ5	Procollagen galactosyltransferase 1	COLGALT1	2.93209	0.00781102	-0.0870546			18.1757	18.1659	18.1842	18.0839	18.075	18.1057	20	20	20	32	32	32	71.635	0	98.656	4982900000	70	8.26517	Q8NBJ5
O75381	Peroxisomal membrane protein PEX14	PEX14	0.440229	0.374922	-0.086985			13.961	14.0361	13.981	13.8639	13.7898	14.0635	4	4	4	8.5	8.5	8.5	41.236	0	9.4619	325650000	7	1.02599	O75381
Q15006	ER membrane protein complex subunit 2	EMC2	2.20809	0.0150893	-0.0869242			13.8783	13.8486	13.8628	13.7697	13.7558	13.8033	7	7	7	26.3	26.3	26.3	34.833	0	16.271	737500000	9	5.27451	Q15006
Q8WY22	BRI3-binding protein	BRI3BP	1.23608	0.0554057	-0.0868905			14.2153	14.2618	14.255	14.2133	14.1126	14.1455	3	3	3	12	12	12	27.835	0	12.228	118610000	5	2.63198	Q8WY22;REV__Q96PE2
Q96SB8	Structural maintenance of chromosomes protein 6	SMC6	0.855206	0.127446	-0.0868702			13.1012	13.0348	13.1445	12.982	12.9627	13.0753	5	5	5	5.2	5.2	5.2	126.32	0	16.174	79365000	5	1.84017	Q96SB8
Q9UBL3	Set1/Ash2 histone methyltransferase complex subunit ASH2	ASH2L	1.64998	0.0280373	-0.0868225			16.9704	16.8957	16.9332	16.8272	16.8636	16.848	9	9	9	14.6	14.6	14.6	68.722	0	30.451	433740000	17	3.61844	Q9UBL3
Q13505	Metaxin-1	MTX1	1.04272	0.0833309	-0.0866877			14.1254	14.1802	14.1738	14.1353	14.0142	14.0698	6	6	6	15.2	15.2	15.2	51.476	0	29.148	341020000	10	2.21981	Q13505
P00505	Aspartate aminotransferase, mitochondrial	GOT2	1.16439	0.0631212	-0.0866159			19.5249	19.4182	19.4358	19.3628	19.3602	19.396	25	25	25	66.5	66.5	66.5	47.517	0	323.31	40016000000	131	2.47623	P00505
P13987	CD59 glycoprotein	CD59	0.943628	0.104793	-0.0865707			16.2743	16.2336	16.1493	16.0923	16.1368	16.1683	3	3	3	25	25	25	14.177	0	9.9575	1356500000	12	2.0172	P13987
Q9Y399	28S ribosomal protein S2, mitochondrial	MRPS2	0.842334	0.131206	-0.0862888			14.5053	14.5545	14.5818	14.4402	14.4009	14.5417	6	6	6	20.9	20.9	20.9	33.249	0	10.794	617780000	13	1.81464	Q9Y399
Q9TNN7;P30505	HLA class I histocompatibility antigen, Cw-5 alpha chain;HLA class I histocompatibility antigen, Cw-8 alpha chain	HLA-C	1.22406	0.0565069	-0.0862643			14.314	14.3484	14.3676	14.2418	14.3134	14.216	8	3	2	25.1	8.7	3.8	40.912	0	6.4609	84275000	5	2.6056	Q9TNN7;P30505
P11387	DNA topoisomerase 1	TOP1	1.65118	0.0279627	-0.0862427			19.6496	19.5943	19.5926	19.5316	19.498	19.5482	42	42	38	47.3	47.3	44.2	90.725	0	209.03	30270000000	163	3.62154	P11387
Q96FV9	THO complex subunit 1	THOC1	1.335	0.0455276	-0.0862147			17.239	17.1762	17.1832	17.1553	17.077	17.1075	15	15	15	29.5	29.5	29.5	75.665	0	99.059	1785600000	32	2.85337	Q96FV9
O75251	NADH dehydrogenase [ubiquinone] iron-sulfur protein 7, mitochondrial	NDUFS7	1.20198	0.0595623	-0.0861893			14.1132	14.0613	14.0588	14.0123	13.9349	14.0275	4	4	4	18.3	18.3	18.3	23.563	0	10.229	683560000	8	2.55742	O75251
Q9Y375	Complex I intermediate-associated protein 30, mitochondrial	NDUFAF1	0.173765	0.736165	-0.0860675			9.96394	10.3784	10.1694	10.2689	9.79955	10.1851	4	4	4	13.1	13.1	13.1	37.763	0	9.546	107860000	6	0.458729	Q9Y375
Q92552	28S ribosomal protein S27, mitochondrial	MRPS27	1.64654	0.0280526	-0.0857614			16.0353	15.9597	16.0009	15.92	15.8943	15.9243	9	9	9	26.8	26.8	26.8	47.611	0	62.265	1969700000	21	3.60952	Q92552
P82930	28S ribosomal protein S34, mitochondrial	MRPS34	1.25772	0.0527909	-0.0856177			15.9036	15.8345	15.8268	15.7409	15.7577	15.8094	7	7	7	30.3	30.3	30.3	25.65	0	13.699	649490000	12	2.67973	P82930
Q8IXM2	Chromatin complexes subunit BAP18	BAP18	0.199687	0.69914	-0.0855789			11.7882	12.1101	12.167	12.1277	11.952	11.7288	1	1	1	5.8	5.8	5.8	17.9	0.0019724	2.697	62219000	1	0.518593	Q8IXM2
Q96I59	Probable asparagine--tRNA ligase, mitochondrial	NARS2	1.52561	0.034329	-0.0854807			14.9191	14.8511	14.8668	14.7801	14.7757	14.8248	3	3	3	6.7	6.7	6.7	54.089	0	9.3419	116900000	5	3.30434	Q96I59
Q96GN5	Cell division cycle-associated 7-like protein	CDCA7L	0.606905	0.234756	-0.0854657			13.7284	13.6938	13.6361	13.6568	13.6587	13.4865	2	2	2	4	4	4	52.206	0	4.7537	40880000	3	1.35384	Q96GN5
Q9HDC9	Adipocyte plasma membrane-associated protein	APMAP	1.86671	0.0212902	-0.0851924			17.417	17.3721	17.3613	17.2787	17.2997	17.3165	13	13	13	34.1	34.1	34.1	46.48	0	63.451	5345400000	46	4.20943	Q9HDC9
Q9HD20	Manganese-transporting ATPase 13A1	ATP13A1	2.20974	0.0151343	-0.0850906			17.7746	17.7981	17.7969	17.7216	17.6766	17.7162	25	25	25	24.5	24.5	24.5	132.95	0	115.66	3165700000	46	5.28011	Q9HD20
Q9H9Y2	Ribosome production factor 1	RPF1	0.907031	0.113779	-0.0850687			14.9833	15.0945	15.0897	15.0151	14.9307	14.9666	4	4	4	18.1	18.1	18.1	40.11	0	16.266	256820000	7	1.94355	Q9H9Y2
P56277	Cx9C motif-containing protein 4	CMC4	0.28927	0.566275	-0.0850468			12.1576	11.9879	12.2038	11.9626	12.2267	11.9049	2	2	2	25	25	25	7.7469	0	5.0605	14392000	3	0.715716	P56277
Q9NXE4	Sphingomyelin phosphodiesterase 4	SMPD4	1.27494	0.0510892	-0.0850455			15.6952	15.6198	15.5985	15.5326	15.5697	15.5561	4	4	4	7	7	7	93.351	0	25.741	286250000	8	2.718	Q9NXE4
Q9BRP1	Programmed cell death protein 2-like	PDCD2L	0.498295	0.315489	-0.0849476			13.8044	13.8825	13.7464	13.6741	13.8518	13.6526	2	2	2	9.5	9.5	9.5	39.416	0	8.6633	50531000	3	1.14119	Q9BRP1
Q15041	ADP-ribosylation factor-like protein 6-interacting protein 1	ARL6IP1	1.52507	0.0342822	-0.0849196			15.2625	15.245	15.2029	15.1892	15.1354	15.1312	3	3	3	11.8	11.8	11.8	23.362	0	10.243	245710000	7	3.30301	Q15041
P36941	Tumor necrosis factor receptor superfamily member 3	LTBR	0.572929	0.259224	-0.0848573			14.2866	14.2896	14.195	14.1286	14.2874	14.1007	3	3	3	9.2	9.2	9.2	46.709	0	13.466	110740000	9	1.28756	P36941
Q9BU61	NADH dehydrogenase [ubiquinone] 1 alpha subcomplex assembly factor 3	NDUFAF3	1.50886	0.0354485	-0.0848382			14.3894	14.3592	14.3313	14.3113	14.2713	14.2428	3	3	3	19	19	19	20.35	0	16.192	276610000	7	3.26331	Q9BU61
O43290	U4/U6.U5 tri-snRNP-associated protein 1	SART1	2.22331	0.015128	-0.0846628			17.1202	17.1339	17.1087	17.0538	17.0467	17.0083	18	18	18	29.1	29.1	29.1	90.254	0	136.39	1523100000	42	5.32638	O43290
P37198	Nuclear pore glycoprotein p62	NUP62	1.90469	0.0199595	-0.0845966			16.9251	16.9467	16.9031	16.85	16.8601	16.8109	5	5	5	15.9	15.9	15.9	53.254	0	98.091	3747100000	13	4.31933	P37198
O75151	Lysine-specific demethylase PHF2	PHF2	0.471861	0.339708	-0.0844584			11.3594	11.2202	11.3972	11.1491	11.2324	11.342	4	4	3	3.6	3.6	2.3	120.77	0	9.3318	22773000	4	1.08894	O75151
Q9P2N5	RNA-binding protein 27	RBM27	2.06077	0.0168564	-0.0843976			17.1287	17.0822	17.0826	16.997	17.0179	17.0254	21	21	20	19	19	17.8	118.72	0	105.62	1827500000	36	4.79272	Q9P2N5
O60287	Nucleolar pre-ribosomal-associated protein 1	URB1	1.55493	0.032868	-0.0843608			17.0929	17.027	17.0232	16.9839	16.9574	16.9487	23	23	23	11.4	11.4	11.4	254.39	0	64.472	1226800000	38	3.37688	O60287
Q9BQ39	ATP-dependent RNA helicase DDX50	DDX50	1.31398	0.0470181	-0.0843512			16.9129	16.8342	16.8452	16.7614	16.8144	16.7636	15	13	13	22	18.3	18.3	82.564	0	30.193	1091200000	26	2.80566	Q9BQ39
Q5T200	Zinc finger CCCH domain-containing protein 13	ZC3H13	1.21184	0.0581614	-0.084328			14.342	14.4147	14.4217	14.3172	14.3388	14.2694	10	10	10	6.9	6.9	6.9	196.63	0	28.668	227410000	15	2.5789	Q5T200
Q5SWX8	Protein odr-4 homolog	ODR4	1.67469	0.0279327	-0.0843058			14.7306	14.7361	14.6861	14.6558	14.643	14.601	5	5	5	14.8	14.8	14.8	51.103	0	11.9	111870000	5	3.68291	Q5SWX8
Q9BYD2	39S ribosomal protein L9, mitochondrial	MRPL9	1.9349	0.0191306	-0.0841799			15.7239	15.6694	15.7009	15.6354	15.6024	15.6039	8	8	8	28.8	28.8	28.8	30.243	0	81.87	1809800000	18	4.40816	Q9BYD2
Q8TAD8	Smad nuclear-interacting protein 1	SNIP1	0.177352	0.731469	-0.0840302			10.4394	10.2027	10.3224	9.91722	10.3191	10.4761	2	2	2	7.6	7.6	7.6	45.777	0.00051626	3.4786	16340000	2	0.467104	Q8TAD8
Q9NWS8	Required for meiotic nuclear division protein 1 homolog	RMND1	0.47982	0.332708	-0.0839783			12.4041	12.426	12.2383	12.2737	12.3539	12.1889	2	2	2	5.1	5.1	5.1	51.603	0.004527	2.26	33925000	2	1.1047	Q9NWS8
P26885	Peptidyl-prolyl cis-trans isomerase FKBP2	FKBP2	0.796927	0.147396	-0.0838172			14.9504	14.9823	15.1061	14.9086	14.9399	14.939	4	4	4	43.7	43.7	43.7	15.649	0	23.613	1444900000	11	1.72499	P26885
P34897	Serine hydroxymethyltransferase, mitochondrial	SHMT2	1.85917	0.021701	-0.083779			18.412	18.3505	18.3567	18.2808	18.2943	18.2927	26	26	25	60.5	60.5	60.5	55.992	0	212.29	15198000000	78	4.18785	P34897
O60635	Tetraspanin-1	TSPAN1	0.541721	0.282637	-0.0836589			14.7128	14.5118	14.5264	14.5014	14.462	14.5367	1	1	1	5.4	5.4	5.4	26.301	0	8.2168	347350000	4	1.22652	O60635
Q8IYS2	Uncharacterized protein KIAA2013	KIAA2013	1.00131	0.0926234	-0.0836004			14.9034	14.8604	14.7797	14.745	14.7934	14.7543	2	2	2	2.7	2.7	2.7	69.156	0	3.8139	86808000	3	2.13454	Q8IYS2
P53370	Nucleoside diphosphate-linked moiety X motif 6	NUDT6	0.590241	0.247609	-0.0835031			13.1242	13.0191	12.945	13.0178	12.9125	12.9076	1	1	1	3.5	3.5	3.5	35.678	0.00075586	3.0794	13826000	1	1.32135	P53370
Q9BVC6	Transmembrane protein 109	TMEM109	0.84873	0.129319	-0.0833371			16.2858	16.2214	16.1321	16.1111	16.1435	16.1347	5	5	5	9.5	9.5	9.5	26.21	0	34.935	1951500000	19	1.82732	Q9BVC6
REV__Q7L590;Q8TC92;Q96M83	Ecto-NOX disulfide-thiol exchanger 1;Hydroquinone [NADH] oxidase;Protein disulfide-thiol oxidoreductase;Coiled-coil domain-containing protein 7	ENOX1;CCDC7	1.0091	0.0906528	-0.0833092			14.897	14.7776	14.8002	14.7188	14.7437	14.7625	1	1	1	1.1	1.1	1.1	98.182	0.0082531	1.8775	66489000	4	2.1505	REV__Q7L590;Q8TC92;Q96M83
O00461	Golgi integral membrane protein 4	GOLIM4	0.598187	0.241144	-0.0832984			13.1068	13.0416	12.9813	13.0297	12.9887	12.8613	3	3	3	4.2	4.2	4.2	81.879	0	8.8712	78626000	6	1.33685	O00461
P16035	Metalloproteinase inhibitor 2	TIMP2	1.01416	0.0891918	-0.0832856			14.8637	14.7901	14.8578	14.7946	14.7729	14.6943	4	4	4	17.3	17.3	17.3	24.399	0	9.6358	356110000	7	2.1609	P16035
P18564	Integrin beta-6	ITGB6	0.776551	0.154251	-0.0830752			14.87	14.9008	14.8658	14.7206	14.8852	14.7817	1	1	1	1.1	1.1	1.1	85.935	0.004754	2.2354	943270000	4	1.68494	P18564
Q7L1W4	Volume-regulated anion channel subunit LRRC8D	LRRC8D	1.81633	0.0230593	-0.0830072			17.0918	17.0746	17.0375	17.0085	16.9653	16.981	14	14	14	20.7	20.7	20.7	98.2	0	51.464	1336400000	27	4.06673	Q7L1W4
Q2TB10	Zinc finger protein 800	ZNF800	1.13463	0.0675109	-0.0830053			16.4315	16.3413	16.3668	16.3076	16.2554	16.3276	12	12	12	20.5	20.5	20.5	75.235	0	35.196	539470000	23	2.41264	Q2TB10
P62834	Ras-related protein Rap-1A	RAP1A	0.58059	0.253867	-0.0828775			14.9346	15.0342	15.087	15.0173	14.9291	14.8608	8	2	2	51.1	14.1	14.1	20.987	0	7.7357	246620000	6	1.30252	P62834
Q99623	Prohibitin-2	PHB2	1.33265	0.0457642	-0.082777			19.5178	19.4413	19.4367	19.3587	19.3883	19.4004	23	23	23	76.9	76.9	76.9	33.296	0	268.78	55502000000	139	2.84802	Q99623
P20248	Cyclin-A2	CCNA2	0.41632	0.402587	-0.082743			11.6309	11.5029	11.6232	11.6502	11.4367	11.4219	3	3	3	6.2	6.2	6.2	48.55	0	7.3301	123760000	5	0.978059	P20248
P11182	Lipoamide acyltransferase component of branched-chain alpha-keto acid dehydrogenase complex, mitochondrial	DBT	0.58495	0.251107	-0.0826813			14.1991	14.1444	14.0151	13.9749	14.0568	14.0789	6	6	6	15.1	15.1	15.1	53.486	0	18.639	115530000	6	1.31103	P11182
Q9NQT5	Exosome complex component RRP40	EXOSC3	0.917537	0.111249	-0.0826025			14.2396	14.3498	14.3254	14.2688	14.1808	14.2174	4	4	4	19.6	19.6	19.6	29.572	0	24.837	204030000	9	1.96464	Q9NQT5
Q96BW9	Phosphatidate cytidylyltransferase, mitochondrial	TAMM41	0.533354	0.288287	-0.0825294			14.6653	14.4393	14.5209	14.4878	14.4608	14.4293	2	2	2	5.5	5.5	5.5	51.066	0	6.933	91406000	5	1.21013	Q96BW9
O15514	DNA-directed RNA polymerase II subunit RPB4	POLR2D	0.285435	0.571431	-0.0825055			13.6308	13.9654	13.8638	13.7787	13.8174	13.6165	2	2	2	23.2	23.2	23.2	16.311	0	11.365	342280000	4	0.707533	O15514
P39656	Dolichyl-diphosphooligosaccharide--protein glycosyltransferase 48 kDa subunit	DDOST	1.65141	0.0280062	-0.082435			17.3622	17.3031	17.2934	17.2514	17.2262	17.2339	12	12	12	28.1	28.1	28.1	50.8	0	70.795	9772700000	42	3.62214	P39656
Q8TCJ2	Dolichyl-diphosphooligosaccharide--protein glycosyltransferase subunit STT3B	STT3B	2.56059	0.0113548	-0.0823924			16.3748	16.3374	16.3745	16.2828	16.2774	16.2795	12	11	11	13.3	12.5	12.5	93.673	0	49.091	975650000	19	6.58717	Q8TCJ2
Q9HCN8	Stromal cell-derived factor 2-like protein 1	SDF2L1	1.14291	0.0660866	-0.0822468			15.6211	15.5837	15.5491	15.45	15.5197	15.5375	6	6	6	28.5	28.5	28.5	23.598	0	46.19	267820000	13	2.43027	Q9HCN8
P20645	Cation-dependent mannose-6-phosphate receptor	M6PR	2.3805	0.0132449	-0.0822404			16.205	16.1741	16.1949	16.1172	16.0881	16.1221	5	5	5	22.7	22.7	22.7	30.993	0	11.34	1037900000	15	5.88637	P20645
Q96BY9	Store-operated calcium entry-associated regulatory factor	SARAF	0.495611	0.318249	-0.0822233			14.118	13.9562	13.8868	13.9497	13.8711	13.8935	1	1	1	2.1	2.1	2.1	36.975	0.0047506	2.2326	31211000	2	1.1359	Q96BY9
O15381	Nuclear valosin-containing protein-like	NVL	0.665186	0.2028	-0.0822207			16.0806	16.1701	16.2503	16.1335	16.0811	16.0398	12	12	12	18.3	18.3	18.3	95.05	0	63.871	778950000	27	1.46737	O15381
Q7Z6I8	UPF0461 protein C5orf24	C5orf24	1.2894	0.0493009	-0.0822124			16.0469	15.9871	15.9441	15.9111	15.9058	15.9146	4	4	4	28.7	28.7	28.7	20.132	0	8.8561	252560000	9	2.75034	Q7Z6I8
P49257	Protein ERGIC-53	LMAN1	1.07373	0.0771843	-0.0821037			17.5272	17.482	17.4128	17.4191	17.3795	17.377	18	18	18	42.7	42.7	42.7	57.548	0	109.26	6412400000	61	2.2843	P49257
P36551	Oxygen-dependent coproporphyrinogen-III oxidase, mitochondrial	CPOX	1.6882	0.0275458	-0.0820707			15.2778	15.2199	15.2198	15.1784	15.1475	15.1454	6	6	6	14.1	14.1	14.1	50.151	0	27.515	466990000	13	3.71844	P36551
P61026	Ras-related protein Rab-10	RAB10	1.37211	0.043003	-0.0820471			17.6587	17.573	17.5897	17.5441	17.5171	17.5139	10	9	8	51	45.5	42	22.541	0	71.595	6410800000	24	2.93852	P61026;P59190
Q96E39	RNA binding motif protein, X-linked-like-1	RBMXL1	0.971359	0.0992855	-0.0818497			15.5673	15.5122	15.4315	15.4247	15.4221	15.4185	27	3	3	53.1	6.9	6.9	42.141	0	6.7777	155680000	5	2.07341	Q96E39
Q7Z422	SUZ domain-containing protein 1	SZRD1	0.50901	0.305574	-0.0816456			13.2203	13.1871	13.1444	13.0097	13.2318	13.0653	2	2	2	17.8	17.8	17.8	16.997	0	9.9035	44528000	3	1.1623	Q7Z422
Q6P4E1	Protein CASC4	CASC4	0.129914	0.803019	-0.0815611			10.3429	10.8594	10.9882	10.6964	10.8278	10.4216	2	2	2	7.9	7.9	7.9	48.864	0.0024166	2.4579	19288000	2	0.353646	Q6P4E1
P53634	Dipeptidyl peptidase 1;Dipeptidyl peptidase 1 exclusion domain chain;Dipeptidyl peptidase 1 heavy chain;Dipeptidyl peptidase 1 light chain	CTSC	0.997038	0.0933345	-0.0815274			14.7088	14.6821	14.732	14.6942	14.6096	14.5745	4	4	4	12.3	12.3	12.3	51.853	0	17.926	193890000	9	2.12578	P53634
L0R6Q1		SLC35A4	0.776292	0.15429	-0.0815248			15.2807	15.166	15.1601	15.0889	15.0961	15.1773	3	3	3	39.8	39.8	39.8	11.133	0	29.059	597410000	5	1.68443	L0R6Q1
P82914	28S ribosomal protein S15, mitochondrial	MRPS15	1.4634	0.0380687	-0.0814988			15.2382	15.2137	15.1994	15.1047	15.1209	15.1811	5	5	5	19.5	19.5	19.5	29.842	0	11.218	154570000	7	3.15334	P82914
Q8NI36	WD repeat-containing protein 36	WDR36	1.87733	0.0209832	-0.0814883			17.9313	17.8943	17.8903	17.8459	17.7976	17.8279	19	19	19	23.9	23.9	23.9	105.32	0	206.64	3256400000	40	4.23997	Q8NI36
P12694	2-oxoisovalerate dehydrogenase subunit alpha, mitochondrial	BCKDHA	0.841444	0.13157	-0.0812982			15.3157	15.3376	15.3435	15.3388	15.2131	15.201	8	8	8	25.6	25.6	25.6	50.47	0	47.71	445630000	10	1.81288	P12694
Q9NYU2	UDP-glucose:glycoprotein glucosyltransferase 1	UGGT1	3.30237	0.00282014	-0.0810814			18.4607	18.4495	18.4342	18.3689	18.3683	18.3639	32	32	32	25.9	25.9	25.9	177.19	0	221.73	3031300000	57	10.3144	Q9NYU2;Q9NYU1
Q9H5K3	Protein O-mannose kinase	POMK	0.606241	0.23543	-0.0810541			14.3247	14.4658	14.4163	14.2409	14.3329	14.3898	3	3	3	10.6	10.6	10.6	40.05	0	8.3161	50056000	4	1.35255	Q9H5K3
Q9H7Z7	Prostaglandin E synthase 2;Prostaglandin E synthase 2 truncated form	PTGES2	1.00142	0.0926652	-0.0810293			16.934	16.8539	16.8342	16.8044	16.7495	16.8251	10	10	10	30.2	30.2	30.2	41.943	0	50.546	1274000000	22	2.13476	Q9H7Z7
O15504	Nucleoporin-like protein 2	NUPL2	1.15933	0.063817	-0.0809387			14.7041	14.693	14.7826	14.6311	14.6266	14.6791	3	3	3	7.3	7.3	7.3	44.871	0	6.6935	92267000	7	2.46537	O15504
Q2T9J0	Peroxisomal leader peptide-processing protease;Peroxisomal leader peptide-processing protease, 15 kDa form;Peroxisomal leader peptide-processing protease, 45 kDa form	TYSND1	0.934148	0.107078	-0.0809059			13.4291	13.4929	13.4795	13.3156	13.428	13.4153	3	3	3	7.4	7.4	7.4	59.308	0	9.2522	66780000	7	1.99807	Q2T9J0
Q9NZM1	Myoferlin	MYOF	3.66682	0.0025641	-0.0808818			20.3083	20.2996	20.2865	20.2174	20.2174	20.2169	91	91	91	51.2	51.2	51.2	234.71	0	323.31	23949000000	266	12.79	Q9NZM1;O75923;REV__P24752
Q8NEY8	Periphilin-1	PPHLN1	0.956575	0.101724	-0.0808188			13.9802	13.8675	13.9185	13.7979	13.873	13.8529	3	3	3	6.1	6.1	6.1	52.736	0	8.1265	147570000	6	2.0434	Q8NEY8
Q9BUQ8	Probable ATP-dependent RNA helicase DDX23	DDX23	2.61028	0.010551	-0.0807006			17.6988	17.6644	17.6722	17.6011	17.6056	17.5866	19	19	19	26.3	26.3	26.3	95.581	0	81.101	2701400000	45	6.79262	Q9BUQ8
P35658	Nuclear pore complex protein Nup214	NUP214	1.15513	0.0645952	-0.0806961			17.638	17.5461	17.5566	17.4727	17.5259	17.5001	22	22	22	14.2	14.2	14.2	213.62	0	109.82	1606600000	42	2.45639	P35658
Q9Y5Q9	General transcription factor 3C polypeptide 3	GTF3C3	1.07493	0.076973	-0.0806106			14.0733	14.0065	14.0249	14.0056	13.9522	13.905	6	6	6	8.7	8.7	8.7	101.27	0	15.324	340380000	9	2.2868	Q9Y5Q9
Q99549	M-phase phosphoprotein 8	MPHOSPH8	1.3925	0.0418471	-0.0804838			14.7584	14.77	14.7663	14.6343	14.6934	14.7256	5	5	5	6.4	6.4	6.4	97.181	0	14.413	291150000	7	2.98585	Q99549
P31942	Heterogeneous nuclear ribonucleoprotein H3	HNRNPH3	1.92469	0.0194829	-0.0804278			17.9249	17.9243	17.8778	17.8102	17.8431	17.8325	14	12	12	54.6	51.7	51.7	36.926	0	216.12	9395100000	71	4.37801	P31942
O94901	SUN domain-containing protein 1	SUN1	2.92188	0.00807782	-0.0803407			16.8206	16.846	16.8189	16.7428	16.7569	16.7449	12	12	11	18.5	18.5	17.5	90.063	0	65.72	844320000	29	8.21437	O94901
Q92896	Golgi apparatus protein 1	GLG1	1.84574	0.0222961	-0.0803083			18.4116	18.4417	18.4487	18.3724	18.3226	18.366	34	34	34	34.6	34.6	34.6	134.55	0	230.9	5124100000	88	4.14962	Q92896
P11234	Ras-related protein Ral-B	RALB	1.46348	0.0380233	-0.0801697			17.0035	16.9811	16.9393	16.8728	16.8824	16.9282	6	6	4	24.8	24.8	16	23.408	0	53.556	1562900000	16	3.15353	P11234
Q96I25	Splicing factor 45	RBM17	2.97702	0.00669528	-0.0800457			17.5829	17.5868	17.6001	17.5218	17.5128	17.4951	14	14	13	39.4	39.4	37.7	44.961	0	75.205	2687100000	37	8.49204	Q96I25
Q9Y2H6	Fibronectin type-III domain-containing protein 3A	FNDC3A	0.683121	0.193698	-0.0799805			13.992	13.9706	13.8454	13.8042	13.867	13.8969	3	3	3	3.1	3.1	3.1	131.85	0	10.494	28261000	4	1.50231	Q9Y2H6
Q9H2H9	Sodium-coupled neutral amino acid transporter 1	SLC38A1	0.849586	0.129162	-0.079971			14.1277	14.1263	14.0056	14.0025	14.0372	13.98	3	3	3	4.7	4.7	4.7	54.047	0	4.3739	100670000	4	1.82902	Q9H2H9
O96028	Histone-lysine N-methyltransferase NSD2	WHSC1	0.648942	0.212913	-0.0798979			15.0558	14.9251	14.8714	14.8529	14.8869	14.8728	10	10	9	8.7	8.7	8.1	152.26	0	33.213	216560000	14	1.43573	O96028
Q9Y2Z4	Tyrosine--tRNA ligase, mitochondrial	YARS2	1.28801	0.0495731	-0.0798632			18.1713	18.1234	18.107	18.0326	18.032	18.0976	24	24	24	51.2	51.2	51.2	53.198	0	238.33	15106000000	67	2.74721	Q9Y2Z4
P49790	Nuclear pore complex protein Nup153	NUP153	1.45538	0.0384253	-0.0798124			18.3963	18.3504	18.3191	18.2522	18.2816	18.2927	37	37	37	30	30	30	153.94	0	192.67	3391100000	65	3.13415	P49790
Q8WUM0	Nuclear pore complex protein Nup133	NUP133	1.20664	0.0590376	-0.079766			17.4892	17.5148	17.575	17.4606	17.4679	17.4112	21	21	21	24.7	24.7	24.7	128.98	0	228.63	2893600000	45	2.56758	Q8WUM0;Q5TF21
Q99547	M-phase phosphoprotein 6	MPHOSPH6	0.728036	0.171811	-0.0796525			13.61	13.5293	13.4575	13.4069	13.4636	13.4873	4	4	4	21.2	21.2	21.2	19.024	0	7.2812	276090000	7	1.58994	Q99547
Q6UN15	Pre-mRNA 3-end-processing factor FIP1	FIP1L1	1.69476	0.0270947	-0.0796064			16.8396	16.798	16.7886	16.7002	16.7445	16.7426	7	7	7	16.3	16.3	16.3	66.526	0	181.66	1385400000	20	3.73578	Q6UN15
Q86WX3	Active regulator of SIRT1	RPS19BP1	1.40113	0.0413309	-0.0794843			15.2331	15.1457	15.1801	15.0942	15.1069	15.1194	5	5	5	45.6	45.6	45.6	15.434	0	24.938	360150000	12	3.00598	Q86WX3
P30044	Peroxiredoxin-5, mitochondrial	PRDX5	1.19231	0.0604364	-0.0794837			17.1231	17.1396	17.1489	17.0549	17.1117	17.0065	8	8	8	45.8	45.8	45.8	22.086	0	48.426	4463200000	25	2.53644	P30044
P61225;Q9Y3L5;P10114	Ras-related protein Rap-2b;Ras-related protein Rap-2c;Ras-related protein Rap-2a	RAP2B;RAP2C;RAP2A	1.11635	0.0701145	-0.0794293			15.5134	15.5299	15.514	15.4781	15.3739	15.467	8	8	8	61.2	61.2	61.2	20.504	0	45.499	1632800000	18	2.37387	P61225;Q9Y3L5;P10114
Q99848	Probable rRNA-processing protein EBP2	EBNA1BP2	1.60733	0.0301267	-0.0792929			17.9534	17.8856	17.8897	17.8386	17.8321	17.8203	14	14	14	46.7	46.7	46.7	34.852	0	90.697	4458700000	46	3.50881	Q99848
Q9Y6I9	Testis-expressed sequence 264 protein	TEX264	1.00403	0.0916357	-0.0792754			14.9171	14.9497	14.8638	14.8725	14.8408	14.7794	4	4	4	15	15	15	34.188	0	13.818	149440000	8	2.1401	Q9Y6I9
Q96HR8	H/ACA ribonucleoprotein complex non-core subunit NAF1	NAF1	0.377144	0.447337	-0.0792516			12.6693	12.6404	12.5773	12.7122	12.4323	12.5047	1	1	1	3.2	3.2	3.2	53.716	0.000259	3.542	63487000	1	0.898701	Q96HR8
P04062	Glucosylceramidase	GBA	1.03491	0.0849793	-0.0792386			15.7098	15.6443	15.6064	15.6109	15.5676	15.5443	5	5	5	8.8	8.8	8.8	59.716	0	14.189	516640000	8	2.20365	P04062
Q9Y3C1	Nucleolar protein 16	NOP16	2.31585	0.0146078	-0.0791334			17.286	17.2909	17.247	17.1947	17.1929	17.199	10	10	10	53.9	53.9	53.9	21.188	0	32.899	2532100000	34	5.65052	Q9Y3C1
Q14966	Zinc finger protein 638	ZNF638	1.59408	0.03018	-0.0790354			18.3983	18.334	18.3305	18.2671	18.2727	18.2859	30	30	30	17.2	17.2	17.2	220.62	0	131.05	3958000000	60	3.47517	Q14966
Q9ULX6	A-kinase anchor protein 8-like	AKAP8L	0.981785	0.0968206	-0.0789626			14.859	14.8361	14.7784	14.7435	14.7969	14.6962	8	8	8	13.6	13.6	13.6	71.648	0	17.484	223430000	9	2.09463	Q9ULX6
P51553	Isocitrate dehydrogenase [NAD] subunit gamma, mitochondrial	IDH3G	1.12835	0.068146	-0.0788822			15.335	15.2476	15.2434	15.1946	15.1736	15.2211	6	6	6	22.4	22.4	22.4	42.794	0	76.774	1393800000	9	2.39929	P51553
P18074	TFIIH basal transcription factor complex helicase XPD subunit	ERCC2	1.7229	0.0254945	-0.0787738			14.7455	14.708	14.6923	14.6479	14.6099	14.6517	5	5	5	8.8	8.8	8.8	86.908	0	18.807	165040000	6	3.81075	P18074
Q9Y6A9	Signal peptidase complex subunit 1	SPCS1	0.38234	0.442009	-0.078764			14.7152	14.8296	14.94	14.8591	14.6653	14.724	1	1	1	11.8	11.8	11.8	11.805	0	8.1382	142220000	8	0.909293	Q9Y6A9
P08195	4F2 cell-surface antigen heavy chain	SLC3A2	1.73172	0.0256246	-0.0786813			18.1995	18.2195	18.2332	18.1722	18.1335	18.1104	21	21	21	36.7	36.7	36.7	67.993	0	323.31	20025000000	83	3.83444	P08195
Q8WVM0	Dimethyladenosine transferase 1, mitochondrial	TFB1M	0.613049	0.230532	-0.0786552			13.6246	13.6316	13.6314	13.4556	13.6543	13.5418	3	3	3	8.4	8.4	8.4	39.542	0	11.203	409780000	4	1.36581	Q8WVM0
Q9Y5Z9	UbiA prenyltransferase domain-containing protein 1	UBIAD1	1.27871	0.0503092	-0.0786225			14.5824	14.5563	14.4925	14.4446	14.4692	14.4815	2	2	2	8.9	8.9	8.9	36.831	0	18.011	138140000	5	2.72642	Q9Y5Z9
Q9P2I0	Cleavage and polyadenylation specificity factor subunit 2	CPSF2	0.963494	0.100349	-0.0783733			14.9849	15.099	15.0542	15.005	14.9502	14.9478	13	13	13	19.6	19.6	19.6	88.486	0	30.479	848960000	23	2.05743	Q9P2I0
Q13111	Chromatin assembly factor 1 subunit A	CHAF1A	2.11968	0.0165312	-0.0783316			16.2756	16.2368	16.2789	16.1994	16.1716	16.1852	9	9	9	13.7	13.7	13.7	106.92	0	31.79	497930000	13	4.98111	Q13111
Q12849	G-rich sequence factor 1	GRSF1	1.81789	0.0230344	-0.0782293			17.5807	17.5205	17.5374	17.457	17.466	17.4808	10	10	10	26	26	26	53.126	0	90.953	2203900000	36	4.07108	Q12849
O15321	Transmembrane 9 superfamily member 1	TM9SF1	0.474773	0.33695	-0.0782194			12.8258	13.001	12.8139	12.8685	12.8007	12.7367	2	2	2	3.6	3.6	3.6	68.86	0	5.6805	40379000	3	1.09471	O15321
Q4J6C6	Prolyl endopeptidase-like	PREPL	0.920728	0.110634	-0.0780824			12.1633	12.2249	12.2459	12.1944	12.1103	12.0951	2	2	2	2.9	2.9	2.9	83.926	0	5.6337	46566000	4	1.97105	Q4J6C6
P42167	Lamina-associated polypeptide 2, isoforms beta/gamma;Thymopoietin;Thymopentin	TMPO	1.30714	0.0476128	-0.0780547			15.6315	15.6179	15.5648	15.5476	15.4883	15.5442	18	7	7	55.3	23.8	23.8	50.67	0	86.046	1386400000	16	2.79021	P42167
Q9Y3B4	Splicing factor 3B subunit 6	SF3B6	0.754353	0.161771	-0.0780017			17.1471	17.2734	17.2901	17.1874	17.1373	17.1518	5	5	5	45.6	45.6	45.6	14.585	0	47.495	1540200000	15	1.64142	Q9Y3B4
Q10469	Alpha-1,6-mannosyl-glycoprotein 2-beta-N-acetylglucosaminyltransferase	MGAT2	1.40722	0.0409809	-0.0779696			13.5121	13.5207	13.541	13.3982	13.4756	13.4661	4	4	4	12.1	12.1	12.1	51.55	0	19.612	90039000	6	3.02022	Q10469
Q969Y2	tRNA modification GTPase GTPBP3, mitochondrial	GTPBP3	1.58827	0.0305886	-0.0778462			12.7963	12.7904	12.7947	12.7605	12.6894	12.6979	4	4	4	12.4	12.4	12.4	52.058	0	9.8019	65595000	6	3.46047	Q969Y2
Q9NPI6	mRNA-decapping enzyme 1A	DCP1A	1.56182	0.0325371	-0.0778294			13.5777	13.6116	13.6162	13.5439	13.5431	13.4851	4	4	4	10.7	10.7	10.7	63.309	0	7.6724	71817000	4	3.39406	Q9NPI6
Q9NSE4	Isoleucine--tRNA ligase, mitochondrial	IARS2	1.60137	0.0300922	-0.0776437			18.5616	18.5364	18.4934	18.443	18.4429	18.4725	30	30	30	35.7	35.7	35.7	113.79	0	139.23	8177800000	88	3.49365	Q9NSE4
P38432	Coilin	COIL	1.41156	0.0409183	-0.0775426			13.2279	13.2359	13.1647	13.1341	13.1099	13.1518	4	4	4	9.7	9.7	9.7	62.608	0	30.003	115080000	7	3.03041	P38432
Q6IAN0	Dehydrogenase/reductase SDR family member 7B	DHRS7B	0.958747	0.101202	-0.0773595			17.2371	17.1089	17.1757	17.111	17.0931	17.0855	6	6	6	22.2	22.2	22.2	35.119	0	18.343	850840000	12	2.0478	Q6IAN0
Q9Y4A5	Transformation/transcription domain-associated protein	TRRAP	1.05233	0.0815084	-0.077281			13.4711	13.4698	13.4799	13.3915	13.4581	13.3394	10	10	10	3.1	3.1	3.1	437.6	0	12.792	100470000	12	2.23973	Q9Y4A5
Q96KR1	Zinc finger RNA-binding protein	ZFR	1.2261	0.056189	-0.0770219			18.3409	18.2602	18.2733	18.2102	18.1897	18.2435	25	25	25	30.3	30.3	30.3	117.01	0	180.16	3317500000	68	2.61008	Q96KR1
O00255	Menin	MEN1	0.822855	0.137256	-0.0769815			14.023	13.8898	13.9796	13.8509	13.9114	13.8992	4	4	4	8.1	8.1	8.1	68.023	0	27.478	141850000	6	1.77611	O00255
Q9Y2C4	Nuclease EXOG, mitochondrial	EXOG	0.291577	0.563788	-0.0769186			12.8459	12.5344	12.7985	12.7278	12.6474	12.5729	1	1	1	2.7	2.7	2.7	41.084	0.00026082	3.6682	15405000	2	0.720631	Q9Y2C4
O43660	Pleiotropic regulator 1	PLRG1	1.84231	0.0222868	-0.0769037			16.1859	16.1449	16.141	16.0577	16.0974	16.086	8	8	8	20.8	20.8	20.8	57.193	0	59.502	691280000	12	4.13989	O43660
Q5J8M3	ER membrane protein complex subunit 4	EMC4	0.254394	0.617715	-0.0768897			11.1714	11.2144	11.4668	11.3462	11.1953	11.0805	1	1	1	5.5	5.5	5.5	20.086	0.00075969	3.1633	22981000	4	0.64053	Q5J8M3
O75695	Protein XRP2	RP2	0.728361	0.171726	-0.0768458			13.9457	14.0965	14.0492	13.9248	13.9889	13.9472	4	4	4	11.1	11.1	11.1	39.641	0	9.728	120970000	5	1.59058	O75695
Q9Y6D9	Mitotic spindle assembly checkpoint protein MAD1	MAD1L1	1.52524	0.0343056	-0.0767428			16.0212	15.9493	16.0044	15.912	15.9305	15.9023	8	8	8	9.3	9.3	9.3	83.066	0	19.787	172150000	15	3.30344	Q9Y6D9
P61421	V-type proton ATPase subunit d 1	ATP6V0D1	0.692482	0.188997	-0.0766033			15.3315	15.4418	15.3369	15.3637	15.2512	15.2655	8	8	8	29.3	29.3	29.3	40.329	0	59.66	732610000	13	1.52056	P61421
A0FGR8	Extended synaptotagmin-2	ESYT2	2.0509	0.0173869	-0.0766017			16.378	16.4273	16.3903	16.3215	16.3329	16.3112	16	16	16	22.6	22.6	22.6	102.36	0	123.23	1160300000	25	4.76171	A0FGR8
Q9BRX9	WD repeat domain-containing protein 83	WDR83	0.248621	0.626146	-0.0764796			11.5574	11.4999	11.1779	11.342	11.2805	11.3833	1	1	1	4.8	4.8	4.8	34.342	0.0017335	2.7539	31626000	2	0.627909	Q9BRX9
O60930	Ribonuclease H1	RNASEH1	0.336393	0.499548	-0.0759894			13.1446	13.3914	13.4478	13.2495	13.2441	13.2623	2	2	2	7.3	7.3	7.3	32.064	0	4.988	20592000	2	0.814833	O60930
Q9H845	Acyl-CoA dehydrogenase family member 9, mitochondrial	ACAD9	2.06609	0.0168418	-0.0759137			17.5762	17.5898	17.5853	17.5266	17.4776	17.5194	17	17	17	31.9	31.9	31.9	68.76	0	80.428	2666300000	42	4.80951	Q9H845
Q9NX62	Inositol monophosphatase 3	IMPAD1	1.40543	0.0410154	-0.0758495			16.6779	16.6116	16.6254	16.5326	16.5786	16.5762	9	9	9	20.3	20.3	20.3	38.681	0	16.664	1289500000	16	3.01603	Q9NX62
P28370	Probable global transcription activator SNF2L1	SMARCA1	1.14504	0.0655637	-0.0758476			16.5205	16.5528	16.5781	16.4891	16.4236	16.5112	26	16	16	26.4	16.7	16.7	122.6	0	44.846	788510000	28	2.43481	P28370
P46937	Transcriptional coactivator YAP1	YAP1	0.29569	0.558012	-0.0757389			11.6259	11.5579	11.8307	11.7214	11.5143	11.5516	1	1	1	5.2	5.2	5.2	54.461	0	11.802	30008000	2	0.729376	P46937
Q96K49	Transmembrane protein 87B	TMEM87B	1.11031	0.0715365	-0.0757322			14.2488	14.2692	14.1732	14.1401	14.1426	14.1812	2	2	2	4.9	4.9	4.9	63.535	0	4.2747	66974000	3	2.36111	Q96K49
P58557	Putative ribonuclease	YBEY	0.491194	0.32163	-0.0756966			12.2845	12.234	12.1923	12.0459	12.1813	12.2565	2	2	2	15	15	15	19.298	0	9.4703	48974000	2	1.12718	P58557
Q9H7F4;Q8NFB2	Transmembrane protein 185B;Transmembrane protein 185A	TMEM185B;TMEM185A	1.43485	0.0399823	-0.0756461			13.9981	14.0697	14.0238	13.9784	13.9345	13.9518	2	2	2	4.6	4.6	4.6	40.599	0.00051322	3.4	27886000	4	3.08531	Q9H7F4;Q8NFB2
Q96QD8	Sodium-coupled neutral amino acid transporter 2	SLC38A2	1.32925	0.0459381	-0.0756375			15.3058	15.3564	15.3361	15.2988	15.223	15.2495	4	4	4	13.6	13.6	13.6	56.025	0	30.29	1100100000	11	2.84029	Q96QD8
Q13443	Disintegrin and metalloproteinase domain-containing protein 9	ADAM9	1.39148	0.0418715	-0.0755704			17.1691	17.1294	17.0857	17.038	17.065	17.0546	18	18	18	28.8	28.8	28.8	90.555	0	84.031	1344800000	37	2.98346	Q13443
O75643	U5 small nuclear ribonucleoprotein 200 kDa helicase	SNRNP200	3.22984	0.00377778	-0.075463			20.2019	20.1956	20.1964	20.1333	20.1084	20.1258	72	72	72	36.3	36.3	36.3	244.5	0	323.31	24333000000	199	9.87924	O75643;Q86VH2
O15392	Baculoviral IAP repeat-containing protein 5	BIRC5	0.938411	0.106114	-0.0754299			13.9103	13.9852	13.9147	13.917	13.8455	13.8214	2	2	2	14.8	14.8	14.8	16.389	0	8.5055	578300000	5	2.00667	O15392
Q9BY77	Polymerase delta-interacting protein 3	POLDIP3	1.10631	0.0719728	-0.0753129			17.3806	17.2964	17.3285	17.2234	17.2617	17.2945	16	16	16	41.6	41.6	41.6	46.089	0	86.024	1287200000	32	2.35266	Q9BY77
Q15758	Neutral amino acid transporter B(0)	SLC1A5	1.94317	0.0189556	-0.0751438			17.154	17.1532	17.1739	17.1081	17.0555	17.092	11	11	11	28.5	28.5	28.5	56.598	0	117.24	5912900000	33	4.4327	Q15758
Q5T3J3	Ligand-dependent nuclear receptor-interacting factor 1	LRIF1	0.407363	0.411812	-0.0750742			13.2654	13.4633	13.3599	13.3771	13.2937	13.1925	5	5	5	8.3	8.3	8.3	84.567	0	13.535	107780000	8	0.96001	Q5T3J3
P05496;Q06055;P48201	ATP synthase F(0) complex subunit C1, mitochondrial;ATP synthase F(0) complex subunit C2, mitochondrial;ATP synthase F(0) complex subunit C3, mitochondrial	ATP5G1;ATP5G2;ATP5G3	0.330367	0.507579	-0.0750497			16.0329	15.7529	15.8676	15.792	15.7394	15.8969	1	1	1	5.1	5.1	5.1	14.277	0.0073954	1.9487	673720000	9	0.802295	P05496;Q06055;P48201
P49454	Centromere protein F	CENPF	2.14277	0.0160438	-0.07503			17.4579	17.4098	17.4455	17.3622	17.3691	17.3569	34	34	34	12.3	12.3	12.3	367.76	0	142.63	1329900000	48	5.05648	P49454
P82921	28S ribosomal protein S21, mitochondrial	MRPS21	0.402333	0.417593	-0.0749969			12.9762	12.9873	12.7959	12.9167	12.8661	12.7516	4	4	4	48.3	48.3	48.3	10.741	0	10.634	89227000	5	0.949851	P82921
Q9BXW7	Cat eye syndrome critical region protein 5	CECR5	1.01695	0.0884455	-0.0749009			16.7385	16.7341	16.8003	16.7257	16.69	16.6324	8	8	8	28.4	28.4	28.4	46.321	0	84.319	3130600000	22	2.16662	Q9BXW7
P51659	Peroxisomal multifunctional enzyme type 2;(3R)-hydroxyacyl-CoA dehydrogenase;Enoyl-CoA hydratase 2	HSD17B4	1.75587	0.0240557	-0.0747744			18.1374	18.0727	18.0987	18.0298	18.0338	18.0208	26	26	26	39	39	39	79.685	0	195.71	3954700000	61	3.89983	P51659
Q9P2E5	Chondroitin sulfate glucuronyltransferase	CHPF2	0.568968	0.261986	-0.0747522			12.7307	12.5459	12.686	12.6147	12.5626	12.5611	1	1	1	1.2	1.2	1.2	85.947	0.0065421	2.0626	14329000	2	1.27983	Q9P2E5
Q13501	Sequestosome-1	SQSTM1	1.14034	0.0664568	-0.074618			16.4285	16.3519	16.3897	16.322	16.3488	16.2755	8	8	8	40.2	40.2	40.2	47.687	0	98.393	531150000	20	2.4248	Q13501
Q86SQ4	G-protein coupled receptor 126	GPR126	1.09795	0.0730578	-0.0745513			15.1152	15.0752	15.0611	15.0643	14.9831	14.9805	4	4	4	2.6	2.6	2.6	136.69	0	5.5949	91694000	5	2.33506	Q86SQ4
Q8TEM1	Nuclear pore membrane glycoprotein 210	NUP210	1.03659	0.0846869	-0.0745405			16.2711	16.2836	16.259	16.1767	16.2612	16.1522	11	11	11	6.8	6.8	6.8	205.11	0	69.675	556840000	21	2.20712	Q8TEM1
Q8IY95	Transmembrane protein 192	TMEM192	1.46904	0.0375104	-0.0744235			13.1474	13.1236	13.0725	13.0286	13.0554	13.0361	2	2	2	9.6	9.6	9.6	30.922	0.0061148	2.1324	27541000	2	3.16686	Q8IY95
P06865	Beta-hexosaminidase subunit alpha	HEXA	0.504998	0.309176	-0.074254			14.3541	14.3322	14.2303	14.2053	14.1575	14.3311	3	3	3	4.7	4.7	4.7	60.702	0	5.6093	931490000	6	1.1544	P06865
Q8IY81	pre-rRNA processing protein FTSJ3	FTSJ3	1.86981	0.0210669	-0.0742429			17.63	17.5785	17.6029	17.5378	17.5107	17.5401	21	21	21	29.4	29.4	29.4	96.557	0	156.79	2488500000	60	4.21835	Q8IY81
Q9UMX5	Neudesin	NENF	1.88471	0.0206215	-0.0741733			15.7744	15.7705	15.7504	15.7122	15.6602	15.7004	6	6	6	39	39	39	18.856	0	32.007	1012400000	14	4.26126	Q9UMX5
Q9NY61	Protein AATF	AATF	1.20962	0.058449	-0.0741196			16.4889	16.5049	16.4964	16.4783	16.385	16.4046	11	11	11	23.4	23.4	23.4	63.132	0	67.129	933230000	20	2.57406	Q9NY61
O60216	Double-strand-break repair protein rad21 homolog	RAD21	0.746286	0.164831	-0.0740261			16.4386	16.4684	16.5715	16.4447	16.4351	16.3766	11	11	11	22.2	22.2	22.2	71.689	0	72.016	562870000	20	1.62563	O60216;Q9H4I0
Q8WVM8	Sec1 family domain-containing protein 1	SCFD1	2.38255	0.0132939	-0.0739727			17.7301	17.7019	17.7027	17.6533	17.6244	17.635	16	16	16	36	36	36	72.379	0	232.16	3845600000	34	5.89397	Q8WVM8
P62306	Small nuclear ribonucleoprotein F	SNRPF	0.896453	0.116236	-0.0739574			15.215	15.3288	15.2848	15.181	15.2413	15.1843	2	2	2	24.4	24.4	24.4	9.7251	0	16.068	577540000	12	1.92237	P62306
Q12830	Nucleosome-remodeling factor subunit BPTF	BPTF	2.5769	0.0114109	-0.073919			15.9336	15.9073	15.9263	15.841	15.8403	15.8642	14	14	14	4.8	4.8	4.8	338.26	0	34.729	258570000	17	6.65402	Q12830
Q12769	Nuclear pore complex protein Nup160	NUP160	1.39536	0.0414729	-0.073843			17.4779	17.4396	17.5185	17.4129	17.3858	17.4158	21	21	21	17.6	17.6	17.6	162.12	0	118.97	1993800000	41	2.99252	Q12769
Q8NBN7	Retinol dehydrogenase 13	RDH13	0.493268	0.319894	-0.0736945			14.1176	13.9832	13.9246	13.9509	13.8743	13.9791	3	3	3	10.9	10.9	10.9	35.932	0	18.96	57005000	4	1.13127	Q8NBN7
P22695	Cytochrome b-c1 complex subunit 2, mitochondrial	UQCRC2	1.22624	0.0562188	-0.07363			17.8681	17.7968	17.7828	17.7277	17.7379	17.7612	18	18	18	49.9	49.9	49.9	48.442	0	210.71	4930800000	60	2.61038	P22695
Q9H3N1	Thioredoxin-related transmembrane protein 1	TMX1	0.78673	0.151113	-0.0735257			16.4566	16.414	16.3176	16.2966	16.334	16.337	6	6	6	20.7	20.7	20.7	31.791	0	19.139	4141700000	20	1.70494	Q9H3N1
Q8IZL8	Proline-, glutamic acid- and leucine-rich protein 1	PELP1	1.09061	0.0741907	-0.0734711			17.455	17.3937	17.3812	17.3665	17.2937	17.3494	13	13	13	16.5	16.5	16.5	119.7	0	50.233	1675900000	22	2.31963	Q8IZL8
Q9UBV7	Beta-1,4-galactosyltransferase 7;Xylosylprotein 4-beta-galactosyltransferase	B4GALT7	0.257733	0.612339	-0.0734409			11.7465	11.8544	11.8562	11.533	11.8251	11.8786	1	1	1	3.4	3.4	3.4	37.405	0.00075834	3.1433	8757100	2	0.647806	Q9UBV7
O75616	GTPase Era, mitochondrial	ERAL1	1.43261	0.0399597	-0.0733239			15.1299	15.0824	15.0815	15.059	15.0139	15.0008	5	5	5	14.2	14.2	14.2	48.349	0	20.23	234170000	10	3.08003	O75616
Q5QJE6	Deoxynucleotidyltransferase terminal-interacting protein 2	DNTTIP2	1.11167	0.071347	-0.0733077			18.5505	18.4595	18.4591	18.4055	18.4167	18.427	27	27	27	38.8	38.8	38.8	84.468	0	323.31	6213200000	68	2.36398	Q5QJE6
Q96B26	Exosome complex component RRP43	EXOSC8	1.35927	0.0437382	-0.0730324			16.7934	16.8461	16.8402	16.7832	16.7187	16.7587	12	12	12	50	50	50	30.039	0	212.96	1040700000	24	2.90892	Q96B26
O94973	AP-2 complex subunit alpha-2	AP2A2	0.726434	0.172271	-0.0729911			16.3833	16.4227	16.3384	16.3343	16.3593	16.2318	16	9	9	18.2	10.9	10.9	103.96	0	38.645	693710000	19	1.58681	O94973
Q08211	ATP-dependent RNA helicase A	DHX9	1.85782	0.0216799	-0.0729822			20.1759	20.1701	20.1931	20.1367	20.0819	20.1015	51	51	51	42.4	42.4	42.4	140.96	0	323.31	41236000000	220	4.184	Q08211
P23634	Plasma membrane calcium-transporting ATPase 4	ATP2B4	1.45423	0.0383019	-0.0729446			18.5247	18.5265	18.5369	18.5013	18.4426	18.4254	30	30	18	27.5	27.5	16.4	137.92	0	314.23	6264000000	72	3.1314	P23634
Q9BZE1	39S ribosomal protein L37, mitochondrial	MRPL37	1.96708	0.0188088	-0.0729205			16.5711	16.5603	16.5677	16.4727	16.4831	16.5246	11	11	11	25.1	25.1	25.1	48.117	0	49.711	776170000	22	4.50423	Q9BZE1
Q9NX20	39S ribosomal protein L16, mitochondrial	MRPL16	1.08746	0.0746285	-0.072793			15.5307	15.5366	15.5995	15.5216	15.4831	15.4438	4	4	4	21.1	21.1	21.1	28.449	0	26.39	349570000	8	2.31303	Q9NX20
Q92791	Synaptonemal complex protein SC65	LEPREL4	0.964727	0.100214	-0.0727237			14.4626	14.5419	14.526	14.459	14.3863	14.4671	2	2	2	5.9	5.9	5.9	50.381	0	8.8138	72969000	3	2.05993	Q92791
O76021	Ribosomal L1 domain-containing protein 1	RSL1D1	0.763501	0.158548	-0.0727126			19.4137	19.3143	19.3257	19.3157	19.2179	19.3019	29	29	29	50.2	50.2	50.2	54.972	0	236.07	17723000000	111	1.65935	O76021
Q15904	V-type proton ATPase subunit S1	ATP6AP1	1.43106	0.0399473	-0.0725234			14.7723	14.7643	14.7964	14.7183	14.734	14.6631	2	2	2	5.7	5.7	5.7	52.025	0	72.031	282530000	6	3.07635	Q15904
P52948	Nuclear pore complex protein Nup98-Nup96;Nuclear pore complex protein Nup98;Nuclear pore complex protein Nup96	NUP98	1.57388	0.0314672	-0.0723839			18.0354	17.978	18.008	17.9456	17.9086	17.9501	35	35	35	21.1	21.1	21.1	197.58	0	148.99	2914800000	69	3.42425	P52948
Q9Y3A4;Q9NSQ0	Ribosomal RNA-processing protein 7 homolog A;Putative ribosomal RNA-processing protein 7 homolog B	RRP7A;RRP7BP	1.1991	0.0599084	-0.0720727			14.4762	14.4063	14.4238	14.349	14.3403	14.4008	6	6	6	23.6	23.6	23.6	32.334	0	16.481	268490000	9	2.55118	Q9Y3A4;Q9NSQ0
P46977	Dolichyl-diphosphooligosaccharide--protein glycosyltransferase subunit STT3A	STT3A	2.07922	0.0169406	-0.0720317			17.6539	17.605	17.6343	17.5612	17.5507	17.5651	14	14	13	18.3	18.3	17.3	80.529	0	36.634	2614800000	40	4.85114	P46977
Q53H54	tRNA wybutosine-synthesizing protein 2 homolog	TRMT12	0.314472	0.529993	-0.0719748			10.8153	10.8609	10.7555	10.9135	10.6745	10.6278	1	1	1	2.2	2.2	2.2	50.235	0.0095803	1.812	10175000	2	0.769042	Q53H54
Q32P28	Prolyl 3-hydroxylase 1	LEPRE1	1.21681	0.0573137	-0.0719528			16.3403	16.3859	16.3733	16.3309	16.2486	16.3041	11	11	11	18.6	18.6	18.6	83.393	0	33.363	776360000	27	2.58975	Q32P28
Q14938;Q12857	Nuclear factor 1 X-type;Nuclear factor 1 A-type	NFIX;NFIA	0.817865	0.138838	-0.0719484			13.3768	13.3987	13.4641	13.3501	13.2833	13.3903	2	2	2	6.8	6.8	6.8	55.098	0	10.074	85003000	3	1.76626	Q14938;Q12857
Q7Z6E9	E3 ubiquitin-protein ligase RBBP6	RBBP6	0.8915	0.117194	-0.0718981			16.8154	16.7236	16.6985	16.685	16.6493	16.6875	17	17	17	9.3	9.3	9.3	201.56	0	52.501	537040000	29	1.91246	Q7Z6E9
Q8NI60	Atypical kinase ADCK3, mitochondrial	ADCK3	1.76759	0.0238834	-0.0717754			14.3293	14.3039	14.3288	14.2707	14.2588	14.2172	4	4	4	7.4	7.4	7.4	71.949	0	23.812	158310000	8	3.93181	Q8NI60
Q14669	E3 ubiquitin-protein ligase TRIP12	TRIP12	1.27531	0.0510646	-0.0717742			17.902	17.8194	17.8495	17.7645	17.7905	17.8004	19	19	19	10.1	10.1	10.1	220.43	0	57.995	731970000	34	2.71884	Q14669
Q9BTC0	Death-inducer obliterator 1	DIDO1	1.52233	0.0344168	-0.0716737			17.823	17.7814	17.7676	17.6915	17.7282	17.7372	25	25	25	12	12	12	243.87	0	69.483	851000000	42	3.29628	Q9BTC0;P41161
Q9Y3D9	28S ribosomal protein S23, mitochondrial	MRPS23	1.08695	0.0746164	-0.0715268			16.2647	16.2065	16.1704	16.1186	16.1677	16.1407	7	7	7	32.6	32.6	32.6	21.77	0	19.482	933640000	19	2.31195	Q9Y3D9
O75694	Nuclear pore complex protein Nup155	NUP155	2.13291	0.0162111	-0.0714353			18.1084	18.078	18.1104	18.0134	18.0458	18.0232	30	30	30	30.9	30.9	30.9	155.2	0	323.31	5094700000	71	5.02418	O75694
Q8IWA0	WD repeat-containing protein 75	WDR75	2.09061	0.0170834	-0.0712179			17.4126	17.3932	17.3794	17.3353	17.302	17.3343	17	17	17	25.1	25.1	25.1	94.498	0	133.54	2654200000	40	4.88745	Q8IWA0
Q9NXX6	Non-structural maintenance of chromosomes element 4 homolog A	NSMCE4A	0.194242	0.707252	-0.0711562			12.7245	13.1143	13.1645	12.9589	12.9409	12.8899	2	2	2	3.1	3.1	3.1	44.301	0	4.5403	9931900	3	0.506141	Q9NXX6
Q02447	Transcription factor Sp3	SP3	1.18734	0.0608704	-0.0709229			13.5993	13.6387	13.5431	13.528	13.5142	13.5262	3	3	3	3.3	3.3	3.3	81.924	0	12.025	67472000	7	2.52568	Q02447
Q9UL03	Integrator complex subunit 6	INTS6	0.330584	0.507221	-0.0708825			11.826	11.9033	11.6954	11.8619	11.6484	11.7017	2	2	2	1.7	1.7	1.7	100.39	0.0010013	2.9557	30797000	4	0.802748	Q9UL03
Q5JTZ9	Alanine--tRNA ligase, mitochondrial	AARS2	1.55424	0.0329621	-0.0708682			16.1939	16.1672	16.1922	16.1485	16.1096	16.0825	9	9	9	10.9	10.9	10.9	107.34	0	31.756	207910000	16	3.37515	Q5JTZ9
Q9BQC6	Ribosomal protein 63, mitochondrial	MRPL57	1.27362	0.0512717	-0.0707455			14.369	14.3002	14.2901	14.2354	14.263	14.2486	2	2	2	19.6	19.6	19.6	12.266	0	5.3089	1452600000	4	2.71507	Q9BQC6
P30536	Translocator protein	TSPO	0.613769	0.230189	-0.0706806			16.0508	15.8799	15.9461	15.8713	15.8772	15.9163	4	4	4	27.2	27.2	27.2	18.828	0	8.6391	4034500000	15	1.36722	P30536
Q13901	Nuclear nucleic acid-binding protein C1D	C1D	1.87346	0.0210227	-0.0706183			13.9634	13.9961	13.963	13.8787	13.9197	13.9121	1	1	1	5.7	5.7	5.7	16.019	0.0047472	2.2234	137090000	4	4.22882	Q13901
Q9Y6G5	COMM domain-containing protein 10	COMMD10	0.21977	0.669901	-0.0705678			13.0072	13.1193	13.0751	13.2296	12.8249	12.9353	2	2	2	9.9	9.9	9.9	22.966	0	4.1848	62368000	3	0.563995	Q9Y6G5
O76024	Wolframin	WFS1	0.803647	0.144571	-0.0704075			14.1652	14.0278	14.1093	14.0443	14.0248	14.022	5	5	5	6.1	6.1	6.1	100.29	0	12.969	106940000	8	1.73822	O76024
A6NHR9	Structural maintenance of chromosomes flexible hinge domain-containing protein 1	SMCHD1	1.58485	0.031057	-0.0703767			18.2578	18.2135	18.1888	18.1454	18.1486	18.155	37	37	37	20.3	20.3	20.3	226.37	0	117.41	1568200000	76	3.45185	A6NHR9
Q8NDX6	Zinc finger protein 740	ZNF740	0.312328	0.532751	-0.0703624			12.1067	11.84	12.0284	11.8281	11.9782	11.9576	2	2	2	8.3	8.3	8.3	21.857	0	3.8575	18315000	4	0.764535	Q8NDX6
P61019;Q8WUD1	Ras-related protein Rab-2A;Ras-related protein Rab-2B	RAB2A;RAB2B	1.53476	0.0337799	-0.0702896			18.0663	18.0053	18.0419	17.989	17.9638	17.9497	13	13	13	75	75	75	23.545	0	164.83	8683100000	45	3.32687	P61019;Q8WUD1
O95900	Probable tRNA pseudouridine synthase 2	TRUB2	0.870938	0.12329	-0.0701958			13.6695	13.7589	13.6701	13.6643	13.6373	13.5863	3	3	3	9.1	9.1	9.1	36.694	0	7.1066	98521000	3	1.87145	O95900
Q9UEE5	Serine/threonine-protein kinase 17A	STK17A	0.598891	0.240681	-0.0701482			13.0669	13.0576	13.0035	12.8886	12.9723	13.0568	1	1	1	3.6	3.6	3.6	46.558	0	5.6852	13145000	3	1.33822	Q9UEE5
Q13503	Mediator of RNA polymerase II transcription subunit 21	MED21	0.349577	0.482177	-0.0701024			12.6197	12.668	12.6648	12.732	12.4513	12.5588	2	2	2	17.4	17.4	17.4	15.564	0	5.9481	89461000	3	0.842134	Q13503
A2RRP1	Neuroblastoma-amplified sequence	NBAS	0.433377	0.382081	-0.0700642			14.1718	14.044	14.1678	13.9915	14.1671	14.0148	7	7	7	3.4	3.4	3.4	268.57	0	13.155	64002000	10	1.01229	A2RRP1
Q8N5K1	CDGSH iron-sulfur domain-containing protein 2	CISD2	3.15807	0.0048046	-0.0699873			15.7908	15.7687	15.7743	15.7145	15.7042	15.7052	6	6	6	45.9	45.9	45.9	15.278	0	23.77	1020800000	15	9.4655	Q8N5K1
O43818	U3 small nucleolar RNA-interacting protein 2	RRP9	1.981	0.0186173	-0.0699507			17.4868	17.4483	17.4469	17.3841	17.3811	17.4069	19	19	19	39.4	39.4	39.4	51.84	0	128.78	2325600000	48	4.54626	O43818
Q9NUI1	Peroxisomal 2,4-dienoyl-CoA reductase	DECR2	1.17324	0.0622872	-0.0698964			14.3582	14.3182	14.2737	14.2739	14.229	14.2375	3	3	3	11	11	11	30.777	0	9.3118	96664000	6	2.49527	Q9NUI1
Q9NRX2	39S ribosomal protein L17, mitochondrial	MRPL17	0.85586	0.127309	-0.0698328			14.5909	14.5581	14.5171	14.5226	14.5108	14.4232	4	4	4	20.6	20.6	20.6	20.05	0	8.5607	253690000	7	1.84147	Q9NRX2
Q99541	Perilipin-2	PLIN2	0.726028	0.17233	-0.0697931			17.1671	17.0946	17.0806	16.9749	17.0731	17.0849	9	9	9	22	22	22	48.075	0	32.978	511150000	20	1.58602	Q99541
Q14137	Ribosome biogenesis protein BOP1	BOP1	1.59811	0.0300175	-0.0695483			17.5482	17.5573	17.5404	17.5085	17.4426	17.4861	22	22	22	40.9	40.9	40.9	83.629	0	230.66	5203900000	46	3.48537	Q14137
Q15067	Peroxisomal acyl-coenzyme A oxidase 1	ACOX1	0.926385	0.109282	-0.0689767			16.319	16.397	16.429	16.3274	16.2889	16.3217	8	8	8	17.1	17.1	17.1	74.423	0	54.476	589900000	13	1.98243	Q15067
Q8WW59	SPRY domain-containing protein 4	SPRYD4	2.18642	0.0152275	-0.068896			15.2712	15.2367	15.2477	15.1891	15.1662	15.1936	4	4	4	24.6	24.6	24.6	23.128	0	19.809	268710000	7	5.20137	Q8WW59
P0DPB6			0.967075	0.0997488	-0.0687532			15.3444	15.2757	15.2404	15.2223	15.2388	15.1933	3	3	3	26.3	26.3	26.3	15.237	0	11.826	1433700000	9	2.0647	P0DPB6
Q9NYH9	U3 small nucleolar RNA-associated protein 6 homolog	UTP6	1.4008	0.041255	-0.0685062			16.6746	16.6232	16.6216	16.5769	16.5435	16.5935	14	14	14	28.5	28.5	28.5	70.193	0	84.949	508250000	29	3.00521	Q9NYH9
Q05D32	CTD small phosphatase-like protein 2	CTDSPL2	0.790837	0.149743	-0.0684032			14.9303	14.8449	14.8533	14.7882	14.7698	14.8653	5	5	5	11.2	11.2	11.2	52.998	0	12.618	98515000	8	1.71301	Q05D32
Q8IVF2	Protein AHNAK2	AHNAK2	1.69387	0.027133	-0.0682774			16.8273	16.8391	16.7916	16.7637	16.7612	16.7282	29	28	28	15.9	15.5	15.5	616.62	0	111.82	1052500000	45	3.73345	Q8IVF2
Q6NW34	Uncharacterized protein C3orf17	C3orf17	0.888383	0.118406	-0.0682656			14.5374	14.485	14.4597	14.3706	14.4538	14.4528	2	2	2	3.2	3.2	3.2	64.551	0.00051059	3.325	36710000	3	1.90624	Q6NW34
Q9Y5L4	Mitochondrial import inner membrane translocase subunit Tim13	TIMM13	0.48321	0.329516	-0.0682386			17.0568	16.9455	16.8496	16.8591	16.8816	16.9063	6	6	6	61.1	61.1	61.1	10.5	0	35.001	3457500000	17	1.1114	Q9Y5L4
O95785	Protein Wiz	WIZ	1.42294	0.0403121	-0.0682373			14.3412	14.3413	14.3409	14.2338	14.2736	14.3112	9	9	9	5.9	5.9	5.9	178.67	0	21.627	164250000	13	3.05718	O95785
Q15061	WD repeat-containing protein 43	WDR43	1.22134	0.0570486	-0.068224			18.2662	18.213	18.1902	18.142	18.1409	18.1819	19	19	19	30	30	30	74.89	0	119.32	4810600000	48	2.59966	Q15061
Q9Y679	Ancient ubiquitous protein 1	AUP1	0.951813	0.10321	-0.0681737			16.8845	16.7831	16.7934	16.7526	16.7678	16.7359	9	9	9	17.9	17.9	17.9	53.028	0	39.987	950690000	24	2.03375	Q9Y679
Q96T37	Putative RNA-binding protein 15	RBM15	1.0684	0.0780038	-0.0681636			16.9372	16.8781	16.8623	16.81	16.8629	16.8002	22	22	19	24.1	24.1	21.6	107.19	0	77.919	574570000	40	2.27317	Q96T37
Q9H300	Presenilins-associated rhomboid-like protein, mitochondrial;P-beta	PARL	0.567122	0.263464	-0.0679671			13.6082	13.6265	13.5275	13.4588	13.4952	13.6043	2	2	2	5.5	5.5	5.5	42.19	0	5.1762	58694000	3	1.27622	Q9H300
Q9UI14	Prenylated Rab acceptor protein 1	RABAC1	0.33928	0.495643	-0.0679099			11.5573	11.4407	11.3489	11.4399	11.2678	11.4354	1	1	1	8.1	8.1	8.1	20.648	0	4.7037	10990000	1	0.820825	Q9UI14
Q9NZJ7	Mitochondrial carrier homolog 1	MTCH1	0.69325	0.188537	-0.0677284			15.2268	15.1168	15.1075	15.0444	15.0809	15.1226	5	5	5	15.9	15.9	15.9	41.544	0	17.909	465370000	11	1.52205	Q9NZJ7
Q9NP81	Serine--tRNA ligase, mitochondrial	SARS2	0.530728	0.28973	-0.0677252			14.4039	14.4688	14.571	14.3877	14.4697	14.3831	7	7	7	18.3	18.3	18.3	58.282	0	19.141	358980000	10	1.20497	Q9NP81
P50402	Emerin	EMD	1.34261	0.0451326	-0.0677166			16.7679	16.7087	16.6959	16.641	16.6604	16.6679	12	12	12	45.7	45.7	45.7	28.994	0	58.656	1928400000	30	2.87073	P50402
O43676	NADH dehydrogenase [ubiquinone] 1 beta subcomplex subunit 3	NDUFB3	1.53793	0.0335674	-0.0676177			15.3793	15.3284	15.3469	15.2898	15.2576	15.3043	3	3	3	26.5	26.5	26.5	11.402	0	9.2794	289300000	7	3.3347	O43676
Q13724	Mannosyl-oligosaccharide glucosidase	MOGS	1.83726	0.0224642	-0.0675341			17.4634	17.4137	17.4366	17.386	17.3617	17.3633	17	17	17	24.7	24.7	24.7	91.916	0	89.257	3406200000	43	4.12561	Q13724
Q9BX79	Stimulated by retinoic acid gene 6 protein homolog	STRA6	0.320415	0.521246	-0.0674346			11.7589	11.971	11.7956	11.8777	11.7612	11.6843	2	2	2	3.4	3.4	3.4	73.502	0	4.2426	6896800	2	0.781507	Q9BX79
Q14697	Neutral alpha-glucosidase AB	GANAB	2.25025	0.0148913	-0.0674318			18.6835	18.6855	18.6702	18.6349	18.5975	18.6046	36	36	36	44.9	44.9	44.9	106.87	0	244.83	12227000000	111	5.41914	Q14697
O60506	Heterogeneous nuclear ribonucleoprotein Q	SYNCRIP	1.48783	0.0369235	-0.0673631			19.8939	19.946	19.9367	19.8751	19.8315	19.8679	34	34	24	57.9	57.9	46.9	69.602	0	323.31	48720000000	170	3.21218	O60506
Q13162	Peroxiredoxin-4	PRDX4	1.06813	0.0781161	-0.0673122			17.6964	17.6663	17.6298	17.6325	17.6028	17.5552	13	10	10	58.3	52.8	52.8	30.54	0	157.18	10003000000	41	2.27261	Q13162
Q8WVK2	U4/U6.U5 small nuclear ribonucleoprotein 27 kDa protein	SNRNP27	0.513686	0.302323	-0.0672957			14.3991	14.5471	14.4203	14.4523	14.3359	14.3764	3	3	3	28.4	28.4	28.4	18.86	0	30.821	193050000	7	1.1715	Q8WVK2
O94880	PHD finger protein 14	PHF14	2.43185	0.0125079	-0.0672925			14.8051	14.7934	14.815	14.7483	14.7191	14.7443	9	9	9	12.6	12.6	12.6	100.05	0	33.105	169940000	17	6.07946	O94880
Q9UK53	Inhibitor of growth protein 1	ING1	0.547744	0.27857	-0.0671202			14.31	14.196	14.1594	14.1293	14.1209	14.2138	1	1	1	3.1	3.1	3.1	46.737	0	4.0345	52403000	2	1.23832	Q9UK53
Q9BYC8	39S ribosomal protein L32, mitochondrial	MRPL32	1.45304	0.0385378	-0.0670799			14.8044	14.7396	14.7926	14.705	14.7276	14.7029	5	5	5	31.4	31.4	31.4	21.405	0	22.024	642360000	8	3.12856	Q9BYC8
Q969E2	Secretory carrier-associated membrane protein 4	SCAMP4	0.483336	0.329543	-0.0670331			14.8406	14.6649	14.6564	14.6642	14.6517	14.6448	3	3	3	20.5	20.5	20.5	25.728	0	11.231	265700000	7	1.11165	Q969E2
Q9NZ01	Very-long-chain enoyl-CoA reductase	TECR	0.94871	0.103491	-0.0669473			16.1662	16.1998	16.257	16.1745	16.1062	16.1414	9	9	9	21.4	21.4	21.4	36.034	0	21.034	1211400000	21	2.02748	Q9NZ01
O95302	Peptidyl-prolyl cis-trans isomerase FKBP9	FKBP9	1.03072	0.0856653	-0.0668828			15.8319	15.7706	15.8258	15.7723	15.759	15.6963	8	8	8	13.3	13.3	13.3	63.083	0	16.052	550640000	13	2.195	O95302;Q75LS8
O75306	NADH dehydrogenase [ubiquinone] iron-sulfur protein 2, mitochondrial	NDUFS2	1.70538	0.0262981	-0.066864			16.9999	16.9405	16.9655	16.9104	16.8967	16.8982	12	12	12	36.5	36.5	36.5	52.545	0	49.834	1902000000	26	3.76397	O75306
P11279	Lysosome-associated membrane glycoprotein 1	LAMP1	0.58369	0.251829	-0.0668468			16.1431	16.0012	16.0617	16.048	15.9447	16.0128	6	6	6	13.7	13.7	13.7	44.882	0	157.51	2526400000	23	1.30857	P11279
Q9Y4P3	Transducin beta-like protein 2	TBL2	1.06541	0.0782709	-0.0668303			17.119	17.0448	17.0284	16.9899	16.9856	17.0162	15	15	15	36.5	36.5	36.5	49.797	0	76.1	1572600000	33	2.26695	Q9Y4P3
Q9BTZ2;Q6PKH6	Dehydrogenase/reductase SDR family member 4;Dehydrogenase/reductase SDR family member 4-like 2	DHRS4;DHRS4L2	1.3332	0.0456018	-0.0667909			15.7089	15.7296	15.6663	15.6081	15.6567	15.6395	9	9	9	36	36	36	29.537	0	31.26	1115500000	17	2.84927	Q9BTZ2;Q6PKH6;P0CG22
Q9NVP1	ATP-dependent RNA helicase DDX18	DDX18	1.5696	0.0316995	-0.0667044			18.5006	18.4437	18.4532	18.4069	18.3821	18.4084	27	27	27	43.6	43.6	43.6	75.406	0	162.91	7663400000	74	3.41352	Q9NVP1
Q9Y5Y5	Peroxisomal membrane protein PEX16	PEX16	0.339561	0.495488	-0.066673			13.4534	13.3036	13.3208	13.1719	13.3991	13.3068	1	1	1	2.4	2.4	2.4	38.628	0.0045238	2.2572	37769000	2	0.821408	Q9Y5Y5
Q9H0U9	Testis-specific Y-encoded-like protein 1	TSPYL1	0.85549	0.1275	-0.0665719			15.3971	15.3484	15.4712	15.3486	15.3395	15.3289	7	7	7	26.1	26.1	26.1	49.192	0	26.637	306530000	18	1.84074	Q9H0U9
Q9UKL0	REST corepressor 1	RCOR1	1.06449	0.0783372	-0.0665582			16.6677	16.6314	16.5942	16.604	16.5533	16.5362	5	5	3	11.8	11.8	6	53.327	0	45.406	600530000	13	2.26502	Q9UKL0;Q8IZ40
Q86TX2;P49753	Acyl-coenzyme A thioesterase 1;Acyl-coenzyme A thioesterase 2, mitochondrial	ACOT1;ACOT2	0.562494	0.266379	-0.0665503			14.5526	14.426	14.5052	14.4778	14.4514	14.3549	3	3	3	6.9	6.9	6.9	46.277	0	6.9998	63537000	5	1.26717	Q86TX2;P49753
Q14807	Kinesin-like protein KIF22	KIF22	1.21191	0.0581416	-0.0663764			15.6026	15.6113	15.5333	15.5168	15.5283	15.5029	10	10	10	21.1	21.1	21.1	73.261	0	54.769	531110000	18	2.57904	Q14807
P51149	Ras-related protein Rab-7a	RAB7A	1.91701	0.0194145	-0.0662753			18.3748	18.3823	18.3421	18.2878	18.2952	18.3174	15	15	15	76.3	76.3	76.3	23.489	0	234.19	10962000000	51	4.3554	P51149
P15954	Cytochrome c oxidase subunit 7C, mitochondrial	COX7C	0.853779	0.127977	-0.0662632			15.1605	15.0377	15.1067	15.0242	15.0447	15.0373	3	3	3	55.6	55.6	55.6	7.2454	0	7.5121	503740000	14	1.83734	P15954
Q9ULK4	Mediator of RNA polymerase II transcription subunit 23	MED23	0.325497	0.515334	-0.0661414			12.5149	12.4935	12.4072	12.3468	12.3125	12.5579	2	2	2	1.4	1.4	1.4	156.47	0.00075415	3.0469	26661000	3	0.792137	Q9ULK4
Q7L2E3	Putative ATP-dependent RNA helicase DHX30	DHX30	1.43933	0.0396675	-0.0660826			17.997	17.9921	17.9412	17.8873	17.9232	17.9216	23	23	23	19.3	19.3	19.3	133.94	0	56.633	2117300000	40	3.09594	Q7L2E3
Q9NWX6	Probable tRNA(His) guanylyltransferase	THG1L	1.023	0.0870123	-0.0659027			13.9519	13.9827	13.9466	13.8652	13.9506	13.8676	2	2	2	9.4	9.4	9.4	34.83	0	7.3316	54135000	3	2.17908	Q9NWX6
O00161	Synaptosomal-associated protein 23	SNAP23	0.88753	0.118749	-0.0657892			15.7398	15.7819	15.6724	15.6911	15.6592	15.6465	7	7	7	40.8	40.8	40.8	23.354	0	35.458	380670000	11	1.90453	O00161
Q9H583	HEAT repeat-containing protein 1;HEAT repeat-containing protein 1, N-terminally processed	HEATR1	1.05188	0.0815282	-0.0657698			18.4717	18.3922	18.4256	18.3997	18.3395	18.3529	44	44	44	20.7	20.7	20.7	242.37	0	179.02	4918400000	97	2.23881	Q9H583
Q9H9Y6	DNA-directed RNA polymerase I subunit RPA2	POLR1B	1.76458	0.0237575	-0.065623			17.5477	17.5018	17.5244	17.4607	17.4406	17.4758	15	15	15	13.7	13.7	13.7	128.23	0	61.402	1106700000	29	3.92357	Q9H9Y6
P08754	Guanine nucleotide-binding protein G(k) subunit alpha	GNAI3	1.18699	0.0608391	-0.0656128			16.0115	15.9503	15.976	15.9515	15.8922	15.8972	11	10	6	35.9	32.8	20.1	40.532	0	37.877	1103000000	22	2.52493	P08754
Q8N2F6	Armadillo repeat-containing protein 10	ARMC10	2.19318	0.0150391	-0.0654786			15.557	15.5203	15.552	15.477	15.4866	15.4692	6	6	6	23.6	23.6	23.6	37.54	0	29.971	386990000	14	5.2241	Q8N2F6
Q12846	Syntaxin-4	STX4	0.588037	0.248909	-0.0653226			14.6389	14.5416	14.7026	14.5906	14.5627	14.5338	7	7	7	26.9	26.9	26.9	34.18	0	27.54	365640000	15	1.31705	Q12846
P28838	Cytosol aminopeptidase	LAP3	1.47954	0.0371212	-0.0652402			18.2676	18.2359	18.2213	18.164	18.2066	18.1585	22	22	22	50.3	50.3	50.3	56.166	0	127.53	5325500000	56	3.19215	P28838
P02794	Ferritin heavy chain;Ferritin heavy chain, N-terminally processed	FTH1	0.368161	0.458369	-0.0651731			15.7355	15.8244	15.8812	15.845	15.7641	15.6365	2	2	2	12	12	12	21.225	0	6.8965	705490000	6	0.880341	P02794
Q96ND0	Protein FAM210A	FAM210A	0.555853	0.271807	-0.0649077			14.5723	14.5977	14.7168	14.5534	14.5247	14.614	2	2	2	8.5	8.5	8.5	30.776	0	22.563	240400000	5	1.25419	Q96ND0
Q99470	Stromal cell-derived factor 2	SDF2	0.882618	0.120418	-0.0647853			14.5841	14.5402	14.5848	14.4482	14.5544	14.5122	6	6	6	33.2	33.2	33.2	23.026	0	25.257	229590000	12	1.89473	Q99470
Q5T3I0	G patch domain-containing protein 4	GPATCH4	0.647655	0.213272	-0.0646324			17.2101	17.0924	17.0833	17.0265	17.0896	17.0758	19	19	19	48	48	48	50.381	0	84.016	2602800000	48	1.43322	Q5T3I0
Q9P0S3;Q8N138;Q53FV1	ORM1-like protein 1;ORM1-like protein 3;ORM1-like protein 2	ORMDL1;ORMDL3;ORMDL2	0.46104	0.351701	-0.0645227			14.1698	14.0166	14.0505	14.0247	13.943	14.0757	1	1	1	7.2	7.2	7.2	17.371	0	5.1813	43147000	2	1.06746	Q9P0S3;Q8N138;Q53FV1
Q5JRX3	Presequence protease, mitochondrial	PITRM1	1.45368	0.0383769	-0.0643876			17.8494	17.8208	17.8404	17.7985	17.736	17.7828	31	31	31	33.8	33.8	33.8	117.41	0	144.1	2994100000	66	3.13009	Q5JRX3
Q9NTJ5	Phosphatidylinositide phosphatase SAC1	SACM1L	0.576857	0.255576	-0.0643603			16.2739	16.1327	16.21	16.1008	16.1957	16.127	8	8	8	13.6	13.6	13.6	66.966	0	29.214	471510000	14	1.29523	Q9NTJ5
Q8N567	Zinc finger CCHC domain-containing protein 9	ZCCHC9	1.10593	0.0720582	-0.0642843			13.3274	13.3528	13.2754	13.2649	13.2734	13.2245	2	2	2	5.9	5.9	5.9	30.477	0.0002594	3.5601	48123000	4	2.35187	Q8N567
Q9UGM6	Tryptophan--tRNA ligase, mitochondrial	WARS2	0.226334	0.660121	-0.0642691			13.1626	13.2196	12.973	13.2051	12.9218	13.0354	3	3	3	10.3	10.3	10.3	40.146	0	8.172	25088000	5	0.578665	Q9UGM6
Q9BW27	Nuclear pore complex protein Nup85	NUP85	1.5224	0.0344402	-0.0641429			15.6329	15.5845	15.5757	15.5237	15.5276	15.5492	9	9	9	14.8	14.8	14.8	75.019	0	36.923	401000000	15	3.29644	Q9BW27
Q14692	Ribosome biogenesis protein BMS1 homolog	BMS1	0.95254	0.103116	-0.0639153			17.083	16.9935	17.0059	16.9692	16.9366	16.9849	18	18	18	14	14	14	145.81	0	110.82	1599900000	30	2.03523	Q14692
P54920	Alpha-soluble NSF attachment protein	NAPA	2.39493	0.0128405	-0.0638371			16.0641	16.068	16.0617	16.006	16.0159	15.9803	11	11	11	46.1	46.1	46.1	33.232	0	54.485	805170000	19	5.94013	P54920
Q96BK5	PIN2/TERF1-interacting telomerase inhibitor 1	PINX1	0.881738	0.120487	-0.0637741			15.3184	15.2198	15.2444	15.1922	15.227	15.1721	7	7	7	27.1	27.1	27.1	37.034	0	36.725	592920000	14	1.89297	Q96BK5
P35659	Protein DEK	DEK	1.07545	0.0769583	-0.0636934			17.9821	17.9138	17.8898	17.8592	17.8699	17.8655	20	20	20	40	40	40	42.674	0	105.19	6947000000	46	2.2879	P35659
P49406	39S ribosomal protein L19, mitochondrial	MRPL19	1.15983	0.0638671	-0.0636317			16.3397	16.2556	16.2792	16.2224	16.2402	16.221	6	6	6	19.2	19.2	19.2	33.535	0	15.506	1025700000	17	2.46644	P49406
P82933	28S ribosomal protein S9, mitochondrial	MRPS9	1.00581	0.0912289	-0.0634861			16.9554	16.8689	16.8777	16.8312	16.8218	16.8585	15	15	15	35.6	35.6	35.6	45.834	0	49.568	1660800000	35	2.14375	P82933
Q15907;P62491	Ras-related protein Rab-11B;Ras-related protein Rab-11A	RAB11B;RAB11A	0.95925	0.101143	-0.0634187			16.8017	16.7396	16.7394	16.7324	16.7042	16.6538	11	11	11	54.1	54.1	54.1	24.488	0	59.899	5277700000	34	2.04882	Q15907;P62491
Q02218	2-oxoglutarate dehydrogenase, mitochondrial	OGDH	2.25136	0.0149148	-0.0633341			18.0617	18.0439	18.0697	17.9853	17.9872	18.0128	34	34	34	35.4	35.4	35.4	115.93	0	179.08	5134900000	69	5.42299	Q02218;Q9ULD0
P14854	Cytochrome c oxidase subunit 6B1	COX6B1	0.737414	0.168317	-0.0633221			17.3405	17.386	17.4392	17.3773	17.3126	17.2858	6	6	6	62.8	62.8	62.8	10.192	0	143.04	2879200000	21	1.60827	P14854
Q13636	Ras-related protein Rab-31	RAB31	1.10708	0.0719631	-0.0633154			15.6152	15.6293	15.5517	15.5123	15.5393	15.5546	3	3	3	17	17	17	21.569	0	11.095	274050000	5	2.3543	Q13636;Q9UL26
Q13573	SNW domain-containing protein 1	SNW1	1.40884	0.0408489	-0.0632305			16.5578	16.5031	16.5378	16.4666	16.4944	16.448	20	20	19	43.3	43.3	43.3	61.494	0	90.593	1430500000	33	3.02402	Q13573
Q12905	Interleukin enhancer-binding factor 2	ILF2	1.51185	0.0352898	-0.0629126			18.4581	18.4431	18.4619	18.4278	18.3778	18.3687	18	18	18	61.5	61.5	61.5	43.062	0	274.96	26950000000	55	3.2706	Q12905
Q5T280	Putative methyltransferase C9orf114	C9orf114	1.09864	0.0731062	-0.0628808			16.5728	16.5216	16.5234	16.4594	16.4516	16.5182	9	9	9	23.7	23.7	23.7	42.008	0	34.336	629350000	20	2.33652	Q5T280
O15533	Tapasin	TAPBP	1.974	0.018708	-0.0628519			15.3391	15.3244	15.3562	15.268	15.2978	15.2654	3	3	3	7.4	7.4	7.4	47.625	0	8.7743	267890000	10	4.5251	O15533
O95807	Transmembrane protein 50A	TMEM50A	0.132778	0.79911	-0.0628188			11.0382	11.4816	11.4076	11.4587	11.1123	11.168	1	1	1	6.4	6.4	6.4	17.4	0.009589	1.8193	5233600	1	0.360675	O95807
P00352	Retinal dehydrogenase 1	ALDH1A1	1.81579	0.0230379	-0.0627963			14.7393	14.7515	14.7724	14.7139	14.6725	14.6885	7	6	6	13.4	11.6	11.6	54.861	0	18.89	262510000	10	4.06521	P00352;P05091
Q3ZCQ8	Mitochondrial import inner membrane translocase subunit TIM50	TIMM50	1.01857	0.0880528	-0.0627899			16.4496	16.4222	16.4879	16.4173	16.4067	16.3473	9	9	9	31.4	31.4	31.4	39.646	0	60.692	3284000000	32	2.16996	Q3ZCQ8
P17480	Nucleolar transcription factor 1	UBTF	1.71362	0.0260285	-0.0626246			17.9908	17.9725	17.9472	17.9141	17.8867	17.9218	29	29	29	36.3	36.3	36.3	89.405	0	94.308	5124100000	60	3.78594	P17480
P31749	RAC-alpha serine/threonine-protein kinase	AKT1	0.395603	0.425632	-0.0626163			13.2309	13.24	13.2707	13.2483	13.2524	13.053	2	2	2	3.5	3.5	3.5	55.686	0.0045292	2.2613	98628000	2	0.936232	P31749
O15270	Serine palmitoyltransferase 2	SPTLC2	1.54429	0.0334885	-0.0624832			15.6102	15.5911	15.6067	15.524	15.521	15.5755	4	4	4	8.7	8.7	8.7	62.924	0	17.267	154300000	14	3.35045	O15270
Q9H0A0	N-acetyltransferase 10	NAT10	1.07244	0.0771921	-0.0623525			18.3913	18.3426	18.3464	18.2761	18.2746	18.3426	23	23	23	25.3	25.3	25.3	115.73	0	124.66	4112900000	65	2.28159	Q9H0A0
Q12996	Cleavage stimulation factor subunit 3	CSTF3	1.6459	0.028179	-0.0622063			17.2102	17.168	17.1774	17.1316	17.1001	17.1373	15	15	15	25.9	25.9	25.9	82.921	0	69.215	1124000000	28	3.60786	Q12996
Q9GZX9	Twisted gastrulation protein homolog 1	TWSG1	0.793536	0.148602	-0.0619211			13.9433	13.8369	13.8719	13.8321	13.8468	13.7875	1	1	1	4.5	4.5	4.5	25.017	0.00050839	3.2604	31139000	2	1.71832	Q9GZX9
P04179	Superoxide dismutase [Mn], mitochondrial	SOD2	0.42343	0.39315	-0.0617275			17.1799	17.2171	17.145	17.1025	17.2277	17.0267	10	10	10	42.3	42.3	42.3	24.75	0	53.298	7637200000	36	0.992349	P04179
Q9C002	Normal mucosa of esophagus-specific gene 1 protein	NMES1	0.694658	0.188194	-0.0616366			13.1451	13.2153	13.2583	13.1636	13.1721	13.0981	2	2	2	19.3	19.3	19.3	9.6172	0	13.414	73297000	3	1.5248	Q9C002
Q9Y3B3	Transmembrane emp24 domain-containing protein 7	TMED7	0.578353	0.254919	-0.0616144			16.5636	16.4166	16.4341	16.3901	16.4151	16.4243	7	7	7	33.5	33.5	33.5	25.171	0	49.66	986670000	19	1.29815	Q9Y3B3
Q15773	Myeloid leukemia factor 2	MLF2	0.7269	0.172094	-0.0614332			16.6206	16.5609	16.5474	16.5022	16.4678	16.5747	8	8	8	36.7	36.7	36.7	28.147	0	58.953	1157400000	29	1.58772	Q15773
Q16850	Lanosterol 14-alpha demethylase	CYP51A1	0.555909	0.271815	-0.0612707			14.8912	14.9848	14.9645	14.9587	14.8758	14.8222	5	5	5	11.9	11.9	11.9	56.805	0	17.438	437980000	8	1.2543	Q16850
Q92621	Nuclear pore complex protein Nup205	NUP205	2.07162	0.016813	-0.0611547			18.7553	18.715	18.7292	18.6717	18.6642	18.6801	36	36	36	18.9	18.9	18.9	227.92	0	250.66	37042000000	83	4.827	Q92621
Q15005	Signal peptidase complex subunit 2	SPCS2	0.531615	0.289345	-0.0610565			15.9078	15.8917	15.8842	15.9103	15.7394	15.8509	5	5	5	29.2	29.2	29.2	25.003	0	52.237	790050000	23	1.20671	Q15005
Q8N5N7	39S ribosomal protein L50, mitochondrial	MRPL50	0.409366	0.409262	-0.0610151			15.4204	15.5699	15.5597	15.5374	15.4099	15.4195	7	7	7	60.1	60.1	60.1	18.325	0	118.8	1152200000	14	0.96405	Q8N5N7
Q06265	Exosome complex component RRP45	EXOSC9	0.972975	0.09909	-0.0610085			16.7555	16.7104	16.7006	16.7027	16.6614	16.6194	8	8	8	13	13	13	48.948	0	20.114	598760000	14	2.07669	Q06265;REV__Q6EMK4
Q96EV2	RNA-binding protein 33	RBM33	0.0668168	0.899117	-0.0609821			9.968	9.77408	10.0561	10.4861	9.56981	9.55928	2	2	2	1.9	1.9	1.9	129.98	0	4.5819	29517000	3	0.191585	Q96EV2
Q8IVS2	Malonyl-CoA-acyl carrier protein transacylase, mitochondrial	MCAT	0.371992	0.453488	-0.0609303			13.5281	13.3394	13.4801	13.4392	13.3123	13.4133	9	9	9	29.2	29.2	29.2	42.961	0	37.878	321600000	14	0.88818	Q8IVS2
Q9BZF1	Oxysterol-binding protein-related protein 8	OSBPL8	1.54036	0.0335856	-0.0608425			16.7961	16.7922	16.7653	16.7167	16.7012	16.7532	14	14	13	17.9	17.9	16.5	101.19	0	58.187	1000700000	23	3.34073	Q9BZF1
Q8NFQ8	Torsin-1A-interacting protein 2	TOR1AIP2	0.810248	0.142287	-0.0607332			15.7755	15.8065	15.8082	15.6872	15.7219	15.7989	7	6	6	22.8	20.6	20.6	51.263	0	36.939	649450000	12	1.75123	Q8NFQ8
Q9H8Y8	Golgi reassembly-stacking protein 2	GORASP2	0.956817	0.101773	-0.0606871			15.9402	15.8992	15.9378	15.8171	15.9087	15.8693	10	10	10	24.3	24.3	24.3	47.145	0	78.167	835550000	19	2.04389	Q9H8Y8;Q9BQQ3
O95298	NADH dehydrogenase [ubiquinone] 1 subunit C2	NDUFC2	0.339576	0.495638	-0.0606858			12.0716	12.2015	12.0869	12.1497	11.942	12.0863	2	2	2	16.8	16.8	16.8	14.187	0	4.5034	93575000	4	0.821439	O95298
Q9NV06	DDB1- and CUL4-associated factor 13	DCAF13	1.36203	0.0437916	-0.0606263			16.935	16.879	16.9385	16.8418	16.8679	16.8609	12	12	12	34.4	34.4	34.4	51.402	0	92.531	1250200000	28	2.91528	Q9NV06
Q8WXA9	Splicing regulatory glutamine/lysine-rich protein 1	SREK1	1.45085	0.0385594	-0.0603619			15.7658	15.7738	15.7335	15.7167	15.7073	15.6681	7	7	7	18.9	18.9	18.9	59.38	0	253.73	843750000	17	3.12335	Q8WXA9
Q9Y672	Dolichyl pyrophosphate Man9GlcNAc2 alpha-1,3-glucosyltransferase	ALG6	0.354197	0.476181	-0.0602887			12.5802	12.6386	12.7962	12.6157	12.5589	12.6595	2	2	2	3.2	3.2	3.2	58.12	0.0021935	2.5612	11124000	4	0.851661	Q9Y672
Q9Y2X3	Nucleolar protein 58	NOP58	1.70058	0.0265695	-0.060262			17.8548	17.8813	17.8622	17.8193	17.7779	17.8204	21	21	21	42.7	42.7	42.7	59.578	0	139.65	8169300000	81	3.75123	Q9Y2X3
O15235	28S ribosomal protein S12, mitochondrial	MRPS12	0.821558	0.137437	-0.0602598			14.7165	14.6806	14.6322	14.6527	14.572	14.6239	3	3	3	19.6	19.6	19.6	15.173	0	5.0332	233570000	4	1.77355	O15235
Q13637	Ras-related protein Rab-32	RAB32	0.926275	0.109277	-0.0601514			15.0052	14.9364	14.9189	14.8636	14.9123	14.9043	5	5	5	29.8	29.8	29.8	24.997	0	37.566	430540000	9	1.98221	Q13637
Q9Y2Q5	Ragulator complex protein LAMTOR2	LAMTOR2	0.745685	0.165039	-0.0600888			12.86	12.8492	12.8027	12.7988	12.8197	12.7133	2	2	2	15.2	15.2	15.2	13.507	0.00051693	3.5033	191970000	5	1.62445	Q9Y2Q5
Q9UNN8	Endothelial protein C receptor	PROCR	0.298766	0.552751	-0.059981			13.9645	13.9841	13.9351	14.0604	13.8034	13.8401	1	1	1	5.5	5.5	5.5	26.671	0	4.3596	58473000	2	0.735902	Q9UNN8
P51153	Ras-related protein Rab-13	RAB13	0.693971	0.188331	-0.0599658			15.0647	14.9328	14.9933	14.9433	14.9498	14.9178	7	5	5	34	25.1	25.1	22.774	0	13.976	326900000	10	1.52346	P51153
Q9NVH0	Exonuclease 3-5 domain-containing protein 2	EXD2	0.541982	0.28258	-0.0599337			14.0386	14.164	14.1695	14.0651	14.0226	14.1046	4	4	4	7.4	7.4	7.4	70.352	0	8.0181	33756000	5	1.22704	Q9NVH0
Q15043	Zinc transporter ZIP14	SLC39A14	0.674484	0.197485	-0.0598571			16.4445	16.5795	16.5057	16.4646	16.4548	16.4308	4	4	4	11	11	11	54.212	0	108.46	4571700000	13	1.48548	Q15043
Q13330	Metastasis-associated protein MTA1	MTA1	1.12664	0.068386	-0.0597483			16.0722	16.0405	16.0347	15.9571	15.9796	16.0315	18	14	11	26	21.3	17.3	80.785	0	33.396	965690000	25	2.39567	Q13330
Q13868	Exosome complex component RRP4	EXOSC2	2.43731	0.0123912	-0.0595741			16.6727	16.6615	16.6478	16.6096	16.5881	16.6055	9	9	9	35.2	35.2	35.2	32.789	0	144.26	939020000	19	6.10028	Q13868
Q15397	Pumilio domain-containing protein KIAA0020	KIAA0020	1.17928	0.0614663	-0.0592543			17.4523	17.3789	17.3988	17.3543	17.3341	17.3639	18	18	18	29.3	29.3	29.3	73.584	0	196.16	2244900000	34	2.50827	Q15397
Q13427	Peptidyl-prolyl cis-trans isomerase G	PPIG	1.39708	0.0415235	-0.0591545			17.1024	17.0692	17.039	17.0207	17.0157	16.9967	15	15	15	19.8	19.8	19.8	88.616	0	48.984	1584300000	40	2.99653	Q13427
Q99942	E3 ubiquitin-protein ligase RNF5	RNF5	0.887078	0.118819	-0.0591478			15.3746	15.3907	15.3791	15.3036	15.2811	15.3824	3	3	3	17.2	17.2	17.2	19.881	0	8.6217	257330000	7	1.90363	Q99942
Q6P0N0	Mis18-binding protein 1	MIS18BP1	0.228558	0.656424	-0.0591145			12.2707	12.3239	12.3836	12.3769	12.348	12.0759	3	3	3	2.3	2.3	2.3	129.08	0	5.5498	14992000	3	0.583617	Q6P0N0
O14657	Torsin-1B	TOR1B	0.84199	0.131412	-0.0590706			14.9024	14.9534	14.8726	14.8199	14.8942	14.8371	4	4	4	13.7	13.7	13.7	37.978	0	11.733	299190000	8	1.81396	O14657
Q8NC56	LEM domain-containing protein 2	LEMD2	1.61079	0.0300548	-0.059068			15.2132	15.1724	15.1802	15.1345	15.146	15.1081	7	7	7	12.1	12.1	12.1	56.974	0	12.369	238360000	13	3.51762	Q8NC56
Q9P0J7	E3 ubiquitin-protein ligase KCMF1	KCMF1	0.291098	0.564099	-0.0590471			13.4542	13.2137	13.2341	13.2983	13.2151	13.2113	1	1	1	4.7	4.7	4.7	41.945	0	41.61	87919000	1	0.719612	Q9P0J7
Q9H9L3	Interferon-stimulated 20 kDa exonuclease-like 2	ISG20L2	1.14286	0.0660537	-0.0590432			16.5914	16.5448	16.5179	16.5013	16.506	16.4697	10	10	10	30.6	30.6	30.6	39.153	0	57.724	870780000	23	2.43016	Q9H9L3
Q9UKV8	Protein argonaute-2	AGO2	0.202107	0.696463	-0.0590191			11.8186	11.6213	11.752	11.5272	11.8548	11.6329	1	1	1	1.3	1.3	1.3	97.207	0.0045324	2.2666	6361200	1	0.524107	Q9UKV8
Q9NX24	H/ACA ribonucleoprotein complex subunit 2	NHP2	1.27261	0.0512904	-0.0589406			15.5202	15.5548	15.5014	15.459	15.4956	15.445	5	5	5	38.6	38.6	38.6	17.201	0	71.384	488840000	9	2.71281	Q9NX24
P46939	Utrophin	UTRN	0.311425	0.534275	-0.0587985			14.9013	14.8556	14.7025	14.7322	14.6956	14.8552	4	4	4	1.3	1.3	1.3	394.46	0	11.244	55575000	7	0.762636	P46939
O14656	Torsin-1A	TOR1A	0.340395	0.494851	-0.0587832			13.3279	13.4042	13.2245	13.3211	13.2958	13.1634	4	4	4	13.6	13.6	13.6	37.808	0	11.218	298980000	8	0.823138	O14656
P08240	Signal recognition particle receptor subunit alpha	SRPR	1.51288	0.0351003	-0.0587667			16.5862	16.5389	16.5316	16.496	16.5013	16.4831	13	13	13	22.3	22.3	22.3	69.81	0	79.037	865120000	25	3.27312	P08240
Q9NNW7	Thioredoxin reductase 2, mitochondrial	TXNRD2	0.847031	0.129908	-0.058739			16.0972	16.008	16.0245	15.978	15.959	16.0165	8	7	7	20.8	17.9	17.9	56.506	0	88.008	721280000	14	1.82395	Q9NNW7
Q96S52	GPI transamidase component PIG-S	PIGS	0.227985	0.657223	-0.0585486			13.2911	13.4024	13.4258	13.3731	13.4355	13.135	2	2	2	3.4	3.4	3.4	61.655	0	5.7506	47361000	4	0.582342	Q96S52
Q12906	Interleukin enhancer-binding factor 3	ILF3	1.48534	0.0371542	-0.0584272			19.8193	19.7936	19.7907	19.7554	19.7114	19.7615	35	35	32	40.3	40.3	36.5	95.337	0	234.41	35106000000	180	3.20616	Q12906
Q13795	ADP-ribosylation factor-related protein 1	ARFRP1	0.541959	0.282484	-0.0582717			14.3961	14.2832	14.307	14.2524	14.225	14.3342	1	1	1	4.5	4.5	4.5	22.614	0.0024178	2.461	36624000	2	1.22699	Q13795
O00186	Syntaxin-binding protein 3	STXBP3	0.806166	0.143503	-0.0581783			15.5272	15.525	15.4394	15.4652	15.4081	15.4438	12	12	12	21.1	21.1	21.1	67.764	0	30.231	614970000	19	1.74319	O00186
O95989	Diphosphoinositol polyphosphate phosphohydrolase 1	NUDT3	0.368183	0.45851	-0.0581201			14.4178	14.6065	14.5636	14.4278	14.5363	14.4493	2	2	2	13.4	13.4	13.4	19.471	0.00026103	3.7098	44949000	3	0.880386	O95989
Q9Y6H1;Q5T1J5	Coiled-coil-helix-coiled-coil-helix domain-containing protein 2;Putative coiled-coil-helix-coiled-coil-helix domain-containing protein CHCHD2P9, mitochondrial	CHCHD2;CHCHD2P9	0.688009	0.191264	-0.0580562			15.7138	15.6098	15.6088	15.6123	15.5895	15.5565	4	4	4	38.4	38.4	38.4	15.512	0	27.296	2972800000	16	1.51184	Q9Y6H1;Q5T1J5
Q8WWQ0	PH-interacting protein	PHIP	1.07329	0.0771477	-0.0579487			15.7068	15.6553	15.6444	15.6142	15.5808	15.6378	12	12	12	7.3	7.3	7.3	206.69	0	42.302	323740000	24	2.28337	Q8WWQ0;Q6RI45;Q9NSI6
Q969G3	SWI/SNF-related matrix-associated actin-dependent regulator of chromatin subfamily E member 1	SMARCE1	3.44389	0.00276636	-0.0577752			15.1772	15.1833	15.1821	15.1293	15.1263	15.1137	4	3	3	11.2	9.5	9.5	46.649	0	57.746	254990000	6	11.2161	Q969G3
Q96TC7	Regulator of microtubule dynamics protein 3	RMDN3	0.997361	0.0933208	-0.0577116			15.3615	15.2958	15.3255	15.2563	15.3081	15.2453	7	7	7	18.7	18.7	18.7	52.118	0	16.727	414650000	16	2.12644	Q96TC7
P61927	60S ribosomal protein L37	RPL37	0.458238	0.354362	-0.05771			16.7079	16.6194	16.5484	16.5227	16.621	16.559	6	6	6	29.9	29.9	29.9	11.078	0	17.366	4233400000	25	1.06189	P61927
Q2TAY7	WD40 repeat-containing protein SMU1;WD40 repeat-containing protein SMU1, N-terminally processed	SMU1	1.99002	0.0185359	-0.0576185			17.3723	17.3544	17.3407	17.3155	17.2884	17.2906	16	16	16	35.1	35.1	35.1	57.543	0	104.74	3886700000	46	4.57365	Q2TAY7
P28290	Sperm-specific antigen 2	SSFA2	1.53495	0.0338032	-0.0575962			16.5436	16.5113	16.5266	16.4898	16.4413	16.4776	13	13	13	12	12	12	138.38	0	41.414	705990000	25	3.32735	P28290
Q86Y39	NADH dehydrogenase [ubiquinone] 1 alpha subcomplex subunit 11	NDUFA11	0.370623	0.454871	-0.0575673			14.4005	14.2347	14.2467	14.2018	14.1968	14.3106	2	2	2	22.7	22.7	22.7	14.852	0	20.507	298590000	3	0.885379	Q86Y39
P20020;Q16720;Q01814	Plasma membrane calcium-transporting ATPase 1;Plasma membrane calcium-transporting ATPase 3;Plasma membrane calcium-transporting ATPase 2	ATP2B1;ATP2B3;ATP2B2	0.634967	0.219242	-0.0573861			14.1995	14.1398	14.1671	14.1421	14.1542	14.0379	18	6	6	16.7	5.7	5.7	138.75	0	19.798	189040000	10	1.40851	P20020;Q16720;Q01814
Q9UDW1	Cytochrome b-c1 complex subunit 9	UQCR10	0.577471	0.255234	-0.0573616			15.6489	15.5615	15.549	15.5912	15.4939	15.5021	2	2	2	39.7	39.7	39.7	7.3084	0	8.2395	525080000	5	1.29643	Q9UDW1
Q9HCD5	Nuclear receptor coactivator 5	NCOA5	0.703726	0.183024	-0.0572729			15.3441	15.2588	15.3097	15.2354	15.2995	15.2059	8	8	8	17.1	17.1	17.1	65.536	0	53.352	444410000	15	1.54248	Q9HCD5
Q9H501	ESF1 homolog	ESF1	0.914995	0.11175	-0.0572675			17.6659	17.5989	17.5769	17.5486	17.5798	17.5415	20	20	20	23.4	23.4	23.4	98.795	0	68.102	1330900000	43	1.95953	Q9H501
Q8WV60	Pentatricopeptide repeat-containing protein 2, mitochondrial	PTCD2	0.724776	0.172711	-0.0572297			15.0142	14.9638	14.983	14.8706	14.9848	14.9339	2	2	2	5.7	5.7	5.7	43.967	0	4.4595	114930000	3	1.58357	Q8WV60
O95299	NADH dehydrogenase [ubiquinone] 1 alpha subcomplex subunit 10, mitochondrial	NDUFA10	2.35051	0.0138695	-0.0571569			15.4352	15.4627	15.4316	15.3882	15.3842	15.3855	9	9	9	30.1	30.1	30.1	40.75	0	30.962	1307700000	20	5.77599	O95299
Q9NY12	H/ACA ribonucleoprotein complex subunit 1	GAR1	2.72133	0.00984884	-0.0570532			16.2543	16.2696	16.2555	16.2104	16.1906	16.2072	9	9	9	35.5	35.5	35.5	22.348	0	37.463	7840500000	22	7.27204	Q9NY12
Q9BSY9	Desumoylating isopeptidase 2	DESI2	0.0788454	0.881237	-0.0569836			10.717	11.074	11.3059	10.9102	11.3296	10.6861	1	1	1	8.8	8.8	8.8	21.444	0	8.1593	5632900	1	0.223664	Q9BSY9
Q9BXS6	Nucleolar and spindle-associated protein 1	NUSAP1	1.29595	0.048792	-0.056975			15.1144	15.165	15.1643	15.1042	15.067	15.1017	8	8	8	19.3	19.3	19.3	49.451	0	35.781	281860000	14	2.76503	Q9BXS6
O75494	Serine/arginine-rich splicing factor 10	SRSF10	0.624237	0.224547	-0.0569242			15.7112	15.6996	15.5837	15.5983	15.6163	15.6092	7	7	7	19.1	19.1	19.1	31.3	0	20.416	952720000	18	1.38761	O75494;Q8WXF0
Q9NYM9	BET1-like protein	BET1L	0.345333	0.487855	-0.0569153			13.0667	13.1337	13.1756	13.093	12.9535	13.1587	1	1	1	14.4	14.4	14.4	12.388	0	11.002	21821000	2	0.833364	Q9NYM9
A1L0T0	Acetolactate synthase-like protein	ILVBL	1.90365	0.0199192	-0.0568902			15.8959	15.8861	15.9052	15.857	15.8163	15.8433	8	8	8	14.4	14.4	14.4	67.867	0	120.03	1063200000	14	4.31629	A1L0T0
Q6DKK2	Tetratricopeptide repeat protein 19, mitochondrial	TTC19	0.327936	0.511393	-0.0568406			14.0255	13.9321	13.9262	13.827	14.0307	13.8556	2	2	2	4.2	4.2	4.2	42.456	0.0026525	2.4191	56390000	3	0.797229	Q6DKK2
P35613	Basigin	BSG	0.977631	0.0979822	-0.0567843			16.9847	16.9748	16.9122	16.8895	16.8816	16.9302	7	7	7	24.2	24.2	24.2	42.2	0	36.486	4923900000	28	2.08617	P35613
P35914	Hydroxymethylglutaryl-CoA lyase, mitochondrial	HMGCL	0.567036	0.263386	-0.0567376			15.1161	15.0538	15.0942	15.0969	15.0399	14.9572	7	7	7	21.5	21.5	21.5	34.36	0	23.533	351650000	8	1.27605	P35914
O95479	GDH/6PGL endoplasmic bifunctional protein;Glucose 1-dehydrogenase;6-phosphogluconolactonase	H6PD	0.862374	0.125719	-0.0566314			14.0366	14.1022	14.0854	14.0642	14.0013	13.9888	4	4	4	7.7	7.7	7.7	88.892	0	11.847	62365000	5	1.85441	O95479
Q9NR30	Nucleolar RNA helicase 2	DDX21	1.27342	0.051294	-0.0566025			19.906	19.874	19.8994	19.8555	19.7997	19.8544	57	57	55	65.6	65.6	62.2	87.343	0	323.31	45449000000	223	2.71462	Q9NR30
P63092;Q5JWF2	Guanine nucleotide-binding protein G(s) subunit alpha isoforms short;Guanine nucleotide-binding protein G(s) subunit alpha isoforms XLas	GNAS	1.05405	0.0809869	-0.0563615			17.0874	17.1177	17.0912	17.0864	17.0074	17.0334	11	11	10	31	31	28.2	45.664	0	125.7	2249600000	26	2.24331	P63092;Q5JWF2;P38405
Q15024	Exosome complex component RRP42	EXOSC7	0.381876	0.442292	-0.0563196			17.0724	17.1466	17.2469	17.1485	17.0292	17.1193	7	7	7	31.6	31.6	31.6	31.821	0	54.299	744780000	16	0.908349	Q15024
Q96G23	Ceramide synthase 2	CERS2	0.547713	0.278475	-0.0562868			14.5481	14.5454	14.433	14.4025	14.4764	14.4788	1	1	1	2.4	2.4	2.4	44.876	0.006752	2.022	617870000	2	1.23826	Q96G23
Q13523	Serine/threonine-protein kinase PRP4 homolog	PRPF4B	2.12938	0.0161673	-0.0562553			17.6187	17.6168	17.631	17.5862	17.5528	17.5586	16	16	16	15.9	15.9	15.9	116.99	0	82.938	3316700000	46	5.01267	Q13523
O75718	Cartilage-associated protein	CRTAP	2.00907	0.0174617	-0.0561911			16.209	16.2058	16.2302	16.1505	16.1776	16.1483	7	7	7	20.4	20.4	20.4	46.561	0	24.299	693760000	17	4.63189	O75718
Q9BW60	Elongation of very long chain fatty acids protein 1	ELOVL1	0.462576	0.350135	-0.0558354			14.2353	14.3472	14.2323	14.2862	14.1683	14.1929	2	2	2	9.3	9.3	9.3	32.662	0	16.403	85951000	8	1.07051	Q9BW60
P39880;Q13948	Homeobox protein cut-like 1;Protein CASP	CUX1	0.351638	0.479807	-0.0555801			14.7557	14.754	14.7851	14.8391	14.646	14.643	3	3	3	2.1	2.1	2.1	164.19	0	7.0492	31029000	5	0.846387	P39880;Q13948
P19367	Hexokinase-1	HK1	1.16552	0.0630369	-0.0553989			18.3412	18.2954	18.2715	18.2322	18.2463	18.2634	29	29	27	33.2	33.2	30.6	102.48	0	122.12	6403600000	79	2.47865	P19367
O43159	Ribosomal RNA-processing protein 8	RRP8	0.795264	0.147568	-0.0553223			16.0755	15.9757	16.0135	15.9434	15.9646	15.9907	7	7	7	18.4	18.4	18.4	50.714	0	16.477	200670000	13	1.72172	O43159
Q6P2Q9	Pre-mRNA-processing-splicing factor 8	PRPF8	1.70181	0.026534	-0.0552489			19.6723	19.6439	19.6534	19.6251	19.5855	19.5933	65	65	65	32	32	32	273.6	0	323.31	17569000000	175	3.7545	Q6P2Q9
Q9HD67	Unconventional myosin-X	MYO10	0.297977	0.554169	-0.055165			14.7725	14.8197	14.7106	14.8278	14.5918	14.7177	2	2	2	0.7	0.7	0.7	237.34	0.0026506	2.4035	1047700000	4	0.734229	Q9HD67
Q9UBU9	Nuclear RNA export factor 1	NXF1	0.709857	0.179602	-0.0550365			17.6954	17.5874	17.6035	17.5561	17.5712	17.5939	17	17	17	30.2	30.2	30.2	70.182	0	124.55	2220600000	36	1.55445	Q9UBU9
P49590	Probable histidine--tRNA ligase, mitochondrial	HARS2	0.509991	0.30496	-0.0549196			14.8868	14.9692	14.9409	14.9387	14.8927	14.8008	11	6	6	20.2	10.3	10.3	56.888	0	13.356	549140000	9	1.16423	P49590
P33527	Multidrug resistance-associated protein 1	ABCC1	0.734887	0.16892	-0.0549119			14.1373	14.2122	14.2519	14.133	14.1551	14.1486	4	4	4	4	4	4	171.59	0	13.539	85310000	9	1.60333	P33527
Q9H6L2	Transmembrane protein 231	TMEM231	0.53527	0.287032	-0.0549088			13.8137	13.7481	13.833	13.7208	13.8161	13.6932	2	2	2	6.6	6.6	6.6	36.058	0.0017318	2.7398	39966000	3	1.21388	Q9H6L2
Q9NY93	Probable ATP-dependent RNA helicase DDX56	DDX56	1.11382	0.0707252	-0.0548261			16.8412	16.8394	16.8184	16.8052	16.7945	16.7347	16	16	16	37.1	37.1	37.1	61.589	0	115.48	2291400000	38	2.36852	Q9NY93
P19388	DNA-directed RNA polymerases I, II, and III subunit RPABC1	POLR2E	1.14984	0.0652449	-0.054678			16.0164	16.0761	16.048	15.9895	15.9689	16.0181	8	8	8	40	40	40	24.551	0	42.146	1358500000	19	2.44507	P19388
Q04837	Single-stranded DNA-binding protein, mitochondrial	SSBP1	1.12652	0.0684134	-0.0543849			17.4103	17.3451	17.3691	17.2962	17.3367	17.3285	7	7	7	55.4	55.4	55.4	17.259	0	287.16	15804000000	42	2.3954	Q04837
Q5VTU8;P56381	ATP synthase subunit epsilon-like protein, mitochondrial;ATP synthase subunit epsilon, mitochondrial	ATP5EP2;ATP5E	0.68884	0.190985	-0.0542313			16.0328	15.9529	15.957	15.9257	15.8844	15.9699	2	2	2	29.4	29.4	29.4	5.8068	0.001968	2.665	1198900000	7	1.51346	Q5VTU8;P56381
Q9BZG1	Ras-related protein Rab-34	RAB34	0.806476	0.143511	-0.0540094			14.5622	14.4611	14.4975	14.4409	14.4466	14.4711	4	4	4	18.1	18.1	18.1	29.044	0	19.412	110170000	8	1.7438	Q9BZG1
P05556	Integrin beta-1	ITGB1	0.826343	0.1358	-0.0539881			18.9285	18.8806	18.825	18.8289	18.8287	18.8145	30	30	30	31	31	31	88.414	0	142.61	9505200000	114	1.783	P05556
Q99808	Equilibrative nucleoside transporter 1	SLC29A1	0.755467	0.161417	-0.0539532			15.4898	15.5116	15.5144	15.502	15.3924	15.4597	4	4	4	9.6	9.6	9.6	50.219	0	42.724	305260000	17	1.6436	Q99808
O95182	NADH dehydrogenase [ubiquinone] 1 alpha subcomplex subunit 7	NDUFA7	0.476828	0.335383	-0.053908			14.643	14.6438	14.5846	14.6136	14.4799	14.6161	3	3	3	21.2	21.2	21.2	12.551	0	4.4999	160470000	5	1.09878	O95182
Q9NV96	Cell cycle control protein 50A	TMEM30A	0.721897	0.174345	-0.0538883			13.8133	13.8006	13.8347	13.7635	13.8183	13.7052	5	5	5	15.8	15.8	15.8	40.683	0	12.4	162270000	6	1.57795	Q9NV96
Q9BTX1	Nucleoporin NDC1	NDC1	0.688688	0.191026	-0.0538623			15.9645	15.9004	15.8718	15.813	15.8793	15.8828	6	6	6	11.4	11.4	11.4	76.304	0	21.546	391590000	15	1.51316	Q9BTX1
Q8NFJ5	Retinoic acid-induced protein 3	GPRC5A	0.63757	0.217888	-0.0538209			17.1743	17.0632	17.073	17.0231	17.0687	17.0572	6	6	6	13.7	13.7	13.7	40.251	0	47.611	3204200000	27	1.41358	Q8NFJ5
Q14119	Vascular endothelial zinc finger 1	VEZF1	0.537409	0.286058	-0.0537567			11.904	11.8689	11.8121	11.7652	11.8775	11.7812	4	4	3	11.1	11.1	9.8	56.931	0	17.386	54164000	10	1.21808	Q14119
O00483	Cytochrome c oxidase subunit NDUFA4	NDUFA4	0.631055	0.220968	-0.0535571			16.3095	16.1994	16.2452	16.1705	16.1837	16.2391	5	5	5	55.6	55.6	55.6	9.3697	0	11.819	1357800000	12	1.40089	O00483
Q8NBK3	Sulfatase-modifying factor 1	SUMF1	0.256428	0.613397	-0.0535119			11.259	11.238	11.3941	11.1095	11.3074	11.3136	1	1	1	3.2	3.2	3.2	40.556	0.0047483	2.2292	9999900	3	0.644963	Q8NBK3
O00194	Ras-related protein Rab-27B	RAB27B	1.2216	0.0569244	-0.0531441			16.0852	16.0385	16.0689	16.0039	15.9891	16.0402	5	5	5	28.4	28.4	28.4	24.608	0	31.079	437480000	10	2.60021	O00194;P51159
Q7Z7K0	COX assembly mitochondrial protein homolog	CMC1	0.325506	0.515456	-0.0530898			14.1823	14.0362	14.1134	14.1023	14.1166	13.9537	4	4	4	26.4	26.4	26.4	12.49	0	9.0196	105180000	5	0.792157	Q7Z7K0
Q96HY6	DDRGK domain-containing protein 1	DDRGK1	1.09909	0.0730217	-0.0530682			16.2671	16.2637	16.2401	16.2418	16.1691	16.2008	8	8	8	31.2	31.2	31.2	35.61	0	181.85	853990000	18	2.33746	Q96HY6
Q5VW38	Protein GPR107	GPR107	0.171346	0.739824	-0.0529826			12.7329	12.7093	12.7624	12.4609	12.7315	12.8532	2	2	2	3.5	3.5	3.5	66.99	0	3.891	26146000	3	0.453063	Q5VW38
O75521	Enoyl-CoA delta isomerase 2, mitochondrial	ECI2	1.5202	0.0344976	-0.0527178			17.2014	17.1539	17.1762	17.1123	17.1209	17.1402	13	13	13	48.2	48.2	48.2	43.585	0	84.19	4024500000	31	3.29106	O75521
Q9UKX7	Nuclear pore complex protein Nup50	NUP50	0.987007	0.0957644	-0.0526346			17.2432	17.212	17.1965	17.1312	17.1595	17.2031	15	15	15	42.9	42.9	42.9	50.144	0	147	1780300000	31	2.10529	Q9UKX7
O15269	Serine palmitoyltransferase 1	SPTLC1	1.51546	0.0350682	-0.0525335			16.7872	16.7523	16.7408	16.7066	16.6944	16.7217	11	11	11	19.9	19.9	19.9	52.743	0	26.158	1711400000	32	3.27944	O15269
Q8WXF1	Paraspeckle component 1	PSPC1	0.531446	0.289257	-0.0525246			18.1428	18.2482	18.2486	18.2072	18.1188	18.156	18	16	16	35	33.5	33.5	58.743	0	280.44	5171900000	45	1.20638	Q8WXF1
Q7L2Z9	Centromere protein Q	CENPQ	0.655936	0.208488	-0.0524896			13.4392	13.4826	13.5136	13.4435	13.4653	13.3692	2	2	2	9.3	9.3	9.3	30.595	0	7.621	23342000	4	1.44935	Q7L2Z9
Q9BYD3	39S ribosomal protein L4, mitochondrial	MRPL4	1.08893	0.0743032	-0.0524632			15.7654	15.7756	15.7905	15.7522	15.7395	15.6825	9	9	9	39.5	39.5	39.5	34.919	0	93.478	2932500000	25	2.3161	Q9BYD3
Q8IXT5	RNA-binding protein 12B	RBM12B	0.540802	0.283268	-0.0523872			15.2529	15.1192	15.1421	15.1278	15.0966	15.1326	3	3	3	3.4	3.4	3.4	118.1	0	15.095	67757000	4	1.22473	Q8IXT5
P24928	DNA-directed RNA polymerase II subunit RPB1	POLR2A	1.35078	0.044742	-0.0523014			17.8307	17.7737	17.7871	17.7428	17.7555	17.7363	35	35	35	20.1	20.1	20.1	217.17	0	127.25	1253700000	56	2.88944	P24928
Q9Y6N5	Sulfide:quinone oxidoreductase, mitochondrial	SQRDL	0.880293	0.120793	-0.0521606			15.3073	15.3278	15.3103	15.2548	15.2211	15.313	7	7	7	21.3	21.3	21.3	49.96	0	29.285	168670000	13	1.89009	Q9Y6N5
Q9ULW3	Activator of basal transcription 1	ABT1	0.238184	0.642308	-0.0520954			13.7517	13.8897	13.8562	13.8311	13.8781	13.6321	5	5	5	24.6	24.6	24.6	31.079	0	36.901	344660000	8	0.604954	Q9ULW3
P48509	CD151 antigen	CD151	0.579173	0.254526	-0.0520366			14.9339	14.829	14.9233	14.861	14.7993	14.8698	2	2	2	6.7	6.7	6.7	28.295	0	4.2198	720580000	6	1.29975	P48509
O95551	Tyrosyl-DNA phosphodiesterase 2	TDP2	0.413477	0.404975	-0.0518624			12.5936	12.4659	12.5437	12.4507	12.5588	12.4382	1	1	1	3	3	3	40.929	0	3.9405	12646000	2	0.972335	O95551
Q96G21	U3 small nucleolar ribonucleoprotein protein IMP4	IMP4	0.54582	0.279948	-0.0517734			15.1795	15.1523	15.1036	15.1599	15.082	15.0383	8	8	8	32.3	32.3	32.3	33.756	0	28.805	500850000	14	1.23455	Q96G21
Q9ULF5	Zinc transporter ZIP10	SLC39A10	0.682411	0.194018	-0.0517073			14.5309	14.477	14.5593	14.4215	14.4956	14.495	6	6	6	5.4	5.4	5.4	94.131	0	12.391	243240000	11	1.50092	Q9ULF5
O43488	Aflatoxin B1 aldehyde reductase member 2	AKR7A2	1.18891	0.0607472	-0.0516901			15.4933	15.5424	15.5379	15.4521	15.4971	15.4694	4	4	4	10.6	10.6	10.6	39.589	0	15.071	205790000	5	2.52908	O43488
Q8IYB8	ATP-dependent RNA helicase SUPV3L1, mitochondrial	SUPV3L1	0.791337	0.149679	-0.0516802			16.6749	16.5846	16.6304	16.5496	16.5843	16.601	14	14	14	20.2	20.2	20.2	87.99	0	53.964	1048000000	32	1.714	Q8IYB8
P62072	Mitochondrial import inner membrane translocase subunit Tim10	TIMM10	0.36459	0.461444	-0.0516488			14.9482	14.9542	14.8932	14.845	14.806	14.9897	4	4	4	42.2	42.2	42.2	10.333	0	10.039	738450000	13	0.873023	P62072
Q9H4I3	TraB domain-containing protein	TRABD	1.4436	0.03926	-0.0515188			15.8679	15.8399	15.8436	15.7709	15.8106	15.8153	4	4	4	11.2	11.2	11.2	42.321	0	9.8564	185480000	13	3.10609	Q9H4I3
Q96DM3	Uncharacterized protein C18orf8	C18orf8	0.343131	0.491126	-0.0514962			13.6634	13.5347	13.4773	13.4503	13.5258	13.5448	1	1	1	1.5	1.5	1.5	74.974	0.0019574	2.6149	19390000	1	0.828806	Q96DM3
P19440;A6NGU5	Gamma-glutamyltranspeptidase 1;Gamma-glutamyltranspeptidase 1 heavy chain;Gamma-glutamyltranspeptidase 1 light chain;Putative gamma-glutamyltranspeptidase 3;Putative gamma-glutamyltranspeptidase 3 heavy chain;Putative gamma-glutamyltranspeptidase 3 light chain	GGT1;GGT3P	0.453915	0.358803	-0.0514765			15.2806	15.1943	15.2463	15.1318	15.1642	15.2707	2	2	2	3	3	3	61.409	0.0017297	2.7149	153720000	4	1.05328	P19440;A6NGU5
Q93050	V-type proton ATPase 116 kDa subunit a isoform 1	ATP6V0A1	1.67747	0.0277462	-0.0514402			14.7193	14.6968	14.6791	14.6317	14.6536	14.6556	7	7	7	9.6	9.6	9.6	96.412	0	19.696	270970000	13	3.69021	Q93050
Q9BQ95	Evolutionarily conserved signaling intermediate in Toll pathway, mitochondrial	ECSIT	0.503195	0.310921	-0.0513903			14.5986	14.7087	14.603	14.63	14.5876	14.5386	5	5	5	18.1	18.1	18.1	49.148	0	18.591	451580000	10	1.15085	Q9BQ95
Q14728	Major facilitator superfamily domain-containing protein 10	MFSD10	0.270435	0.594031	-0.051274			14.3882	14.241	14.4819	14.2979	14.3768	14.2827	2	2	2	4.8	4.8	4.8	48.339	0	22.11	353650000	5	0.675328	Q14728
Q16706	Alpha-mannosidase 2	MAN2A1	0.636328	0.218634	-0.0512508			14.6584	14.5929	14.5377	14.5283	14.5632	14.5437	4	4	4	4.9	4.9	4.9	131.14	0	7.8474	101510000	6	1.41116	Q16706
Q01780	Exosome component 10	EXOSC10	1.36796	0.0431695	-0.0512199			17.9668	17.9368	17.9327	17.8994	17.8682	17.9151	26	26	26	30.8	30.8	30.8	100.83	0	82.974	1944100000	53	2.92894	Q01780
P17152	Transmembrane protein 11, mitochondrial	TMEM11	0.303938	0.544485	-0.0511554			13.9603	13.8092	13.7413	13.7973	13.7424	13.8176	4	4	4	18.2	18.2	18.2	21.541	0	8.4196	95245000	5	0.746847	P17152
Q13601	KRR1 small subunit processome component homolog	KRR1	0.684091	0.193053	-0.0509701			17.192	17.1739	17.1691	17.0874	17.1932	17.1015	10	10	10	31	31	31	43.664	0	60.041	1233800000	20	1.5042	Q13601
Q14061	Cytochrome c oxidase copper chaperone	COX17	0.680163	0.194814	-0.0508693			15.7906	15.818	15.7165	15.7454	15.6943	15.7327	3	3	3	66.7	66.7	66.7	6.9151	0	13.791	645080000	14	1.49654	Q14061
Q13404	Ubiquitin-conjugating enzyme E2 variant 1	UBE2V1	0.204547	0.69344	-0.0508197			10.1577	10.0881	9.95359	10.1163	10.0614	9.86914	7	2	2	53.1	14.3	14.3	16.495	0.0019685	2.6653	18118000	2	0.529655	Q13404
P82673	28S ribosomal protein S35, mitochondrial	MRPS35	0.988528	0.095555	-0.0508054			17.1913	17.1333	17.1201	17.0772	17.1087	17.1063	9	9	9	25.1	25.1	25.1	36.844	0	20.971	876500000	17	2.10839	P82673
A4D1E9	GTP-binding protein 10	GTPBP10	0.897538	0.116106	-0.0507994			15.2339	15.1772	15.1691	15.1691	15.1116	15.1471	11	11	11	33.1	33.1	33.1	42.932	0	48.603	378890000	13	1.92454	A4D1E9
Q8N163	Cell cycle and apoptosis regulator protein 2	CCAR2	1.13466	0.0675443	-0.0506299			18.6363	18.5939	18.5938	18.5498	18.5351	18.5872	33	33	33	40.8	40.8	40.8	102.9	0	204.17	9736800000	118	2.41269	Q8N163
Q9Y4K0	Lysyl oxidase homolog 2	LOXL2	0.741137	0.166887	-0.0506229			16.3137	16.3784	16.2727	16.271	16.2606	16.2812	8	8	8	13	13	13	86.724	0	48.84	446980000	16	1.61555	Q9Y4K0
Q96N66	Lysophospholipid acyltransferase 7	MBOAT7	1.54746	0.0334302	-0.0505199			15.916	15.9226	15.9252	15.8548	15.8572	15.9003	7	7	7	19.1	19.1	19.1	52.764	0	35.588	799900000	22	3.35832	Q96N66
Q96T58	Msx2-interacting protein	SPEN	0.480721	0.332197	-0.0504799			15.5953	15.4981	15.6093	15.4785	15.4981	15.5746	13	13	13	4.3	4.3	4.3	402.24	0	33.97	120610000	20	1.10648	Q96T58
Q8NBJ4	Golgi membrane protein 1	GOLM1	0.906071	0.114116	-0.0504748			16.7276	16.6399	16.6783	16.6227	16.6419	16.6297	6	6	6	13.7	13.7	13.7	45.333	0	13.924	328480000	14	1.94163	Q8NBJ4
Q9BWD1	Acetyl-CoA acetyltransferase, cytosolic	ACAT2	0.404876	0.41476	-0.0503232			14.0116	14.0664	13.8988	13.9219	13.9789	13.925	4	4	4	16.1	16.1	16.1	41.35	0	23.762	744590000	8	0.954989	Q9BWD1
Q2TB90	Putative hexokinase HKDC1	HKDC1	1.02729	0.0862758	-0.0503114			18.3685	18.3001	18.3088	18.2599	18.2793	18.2873	31	31	31	33	33	33	102.54	0	146.09	4076900000	73	2.18793	Q2TB90
P05067	Amyloid beta A4 protein;N-APP;Soluble APP-alpha;Soluble APP-beta;C99;Beta-amyloid protein 42;Beta-amyloid protein 40;C83;P3(42);P3(40);C80;Gamma-secretase C-terminal fragment 59;Gamma-secretase C-terminal fragment 57;Gamma-secretase C-terminal fragment 50;C31	APP	0.78759	0.150861	-0.0501471			15.7222	15.7402	15.7126	15.7151	15.6892	15.6204	10	10	10	19.5	19.5	19.5	86.942	0	50.956	666850000	18	1.70663	P05067
P46736	Lys-63-specific deubiquitinase BRCC36	BRCC3	0.175541	0.733937	-0.0500409			12.3799	12.3893	12.6904	12.3726	12.4969	12.4401	1	1	1	3.5	3.5	3.5	36.072	0.00075853	3.1443	20872000	1	0.462879	P46736
Q8IYQ7	Threonine synthase-like 1	THNSL1	0.293859	0.559998	-0.0498826			13.4548	13.4406	13.4641	13.4433	13.4966	13.2699	7	7	7	12.9	12.9	12.9	83.069	0	15.146	78863000	9	0.725485	Q8IYQ7
O75477	Erlin-1	ERLIN1	0.519098	0.298455	-0.0498212			16.9694	16.9076	16.8895	16.9024	16.8035	16.9111	13	10	10	32.9	27.5	27.5	38.925	0	28.618	1291900000	21	1.18214	O75477
Q8N1G0	Zinc finger protein 687	ZNF687	0.789487	0.150354	-0.0495418			15.2986	15.2793	15.2634	15.1867	15.2802	15.2256	10	10	10	10	10	10	129.53	0	34.966	169210000	12	1.71036	Q8N1G0
Q9UNZ5	Leydig cell tumor 10 kDa protein homolog	C19orf53	0.248969	0.625723	-0.0494893			17.1089	16.9823	16.9406	16.9815	16.848	17.0539	9	9	9	59.6	59.6	59.6	10.576	0	16.488	1596600000	22	0.628671	Q9UNZ5
P05549	Transcription factor AP-2-alpha	TFAP2A	0.343912	0.490091	-0.0494604			12.7923	12.7906	12.9073	12.7187	12.869	12.7541	3	3	3	10.3	10.3	10.3	48.062	0	20.49	898240000	5	0.830424	P05549;Q6VUC0;Q92481
P78406	mRNA export factor	RAE1	0.921098	0.110595	-0.0494499			17.4624	17.4546	17.4074	17.3833	17.4271	17.3657	12	12	12	39.9	39.9	39.9	40.968	0	91.002	2807200000	32	1.97179	P78406
Q6ZSZ5	Rho guanine nucleotide exchange factor 18	ARHGEF18	0.480132	0.332484	-0.0494229			15.3572	15.3506	15.2609	15.2146	15.3254	15.2804	2	2	2	1.2	1.2	1.2	130.78	0.0010025	2.975	287850000	6	1.10532	Q6ZSZ5
P11233	Ras-related protein Ral-A	RALA	0.56508	0.264727	-0.0493841			15.0443	14.9869	14.9467	14.9532	14.8931	14.9835	4	2	2	20.9	12.1	12.1	23.567	0	11.457	471130000	5	1.27223	P11233
Q69YN4	Protein virilizer homolog	KIAA1429	1.52834	0.0340507	-0.049346			15.651	15.6241	15.623	15.586	15.5618	15.6023	13	13	13	8.1	8.1	8.1	202.02	0	32.779	452900000	16	3.31106	Q69YN4
P67812	Signal peptidase complex catalytic subunit SEC11A	SEC11A	0.445732	0.368371	-0.0492897			16.126	16.1629	16.1843	16.1937	16.0871	16.0445	7	7	7	30.7	30.7	30.7	20.625	0	34.57	1327700000	17	1.03698	P67812;P0C7V7
P46459	Vesicle-fusing ATPase	NSF	1.99414	0.0185212	-0.049256			18.2489	18.2289	18.2435	18.1807	18.209	18.1839	26	26	25	34.9	34.9	34	82.593	0	76.256	2188000000	56	4.58619	P46459
Q96AG4	Leucine-rich repeat-containing protein 59	LRRC59	1.11579	0.0702231	-0.0492083			18.7445	18.7081	18.6852	18.6639	18.6432	18.6831	20	20	20	59	59	59	34.93	0	177.48	39673000000	80	2.37268	Q96AG4
Q16762	Thiosulfate sulfurtransferase	TST	0.833935	0.133369	-0.0491784			15.8979	15.9211	15.9421	15.9084	15.8258	15.8794	4	4	4	18.9	18.9	18.9	33.429	0	23.284	854290000	10	1.79801	Q16762
Q9ULV3	Cip1-interacting zinc finger protein	CIZ1	0.24221	0.63585	-0.049173			11.7131	11.5454	11.5787	11.4436	11.5981	11.6481	5	5	5	7.7	7.7	7.7	100.04	0	16.941	80740000	8	0.613831	Q9ULV3
Q9Y6M7	Sodium bicarbonate cotransporter 3	SLC4A7	0.975275	0.098601	-0.0491041			16.6674	16.7055	16.6605	16.6636	16.5983	16.6242	16	16	15	13.2	13.2	12.1	136.04	0	48.799	1345100000	31	2.08137	Q9Y6M7;Q6U841
P27144	Adenylate kinase 4, mitochondrial	AK4	0.555281	0.272343	-0.049077			15.3103	15.2825	15.2139	15.1718	15.2236	15.264	5	5	5	23.3	23.3	23.3	25.268	0	15.202	431080000	10	1.25307	P27144
P18754	Regulator of chromosome condensation	RCC1	1.59763	0.0299956	-0.0489394			18.277	18.2718	18.2448	18.2229	18.2279	18.196	15	15	15	41.8	41.8	41.8	44.969	0	229.44	7687200000	50	3.48416	P18754
P42892	Endothelin-converting enzyme 1	ECE1	1.1426	0.0660497	-0.0487773			18.1276	18.0883	18.0653	18.0432	18.0311	18.0605	21	21	21	34.8	34.8	34.8	87.163	0	166.38	4230100000	54	2.42962	P42892
Q5HYI8	Rab-like protein 3	RABL3	1.65803	0.0279624	-0.0486336			14.6892	14.6644	14.6878	14.6327	14.6499	14.6129	5	5	5	24.6	24.6	24.6	26.422	0	19.828	917510000	11	3.63937	Q5HYI8
Q9UM54	Unconventional myosin-VI	MYO6	0.721138	0.174827	-0.048604			15.5408	15.5264	15.5432	15.4287	15.5287	15.5073	4	4	4	3.6	3.6	3.6	149.69	0	12.97	111130000	7	1.57647	Q9UM54
P30049	ATP synthase subunit delta, mitochondrial	ATP5D	0.686155	0.192145	-0.0484285			14.6749	14.7478	14.7782	14.6728	14.7042	14.6786	2	2	2	13.7	13.7	13.7	17.49	0	10.924	2038900000	7	1.50822	P30049
Q8WUX9	Charged multivesicular body protein 7	CHMP7	0.145301	0.781311	-0.0482175			13.1786	13.3698	13.4881	13.4136	13.134	13.3442	4	4	4	11.9	11.9	11.9	50.91	0	8.5376	216930000	4	0.391121	Q8WUX9
P20340;Q9NRW1	Ras-related protein Rab-6A;Ras-related protein Rab-6B	RAB6A;RAB6B	0.643283	0.215465	-0.0481764			16.7602	16.6706	16.6831	16.6213	16.6861	16.662	10	10	10	56.7	56.7	56.7	23.593	0	51.279	3950100000	26	1.42471	P20340;Q9NRW1;Q14964;Q9H0N0
Q8WYP5	Protein ELYS	AHCTF1	0.942967	0.104894	-0.048151			17.4237	17.3818	17.3813	17.3595	17.3733	17.3097	26	26	26	13.4	13.4	13.4	252.5	0	100.76	1127500000	40	2.01587	Q8WYP5
O00220	Tumor necrosis factor receptor superfamily member 10A	TNFRSF10A	0.25535	0.615794	-0.04811			15.3752	15.1313	15.2174	15.2381	15.1679	15.1735	5	5	5	10.9	10.9	10.9	50.089	0	23.877	130580000	10	0.642615	O00220
P99999	Cytochrome c	CYCS	0.48673	0.326036	-0.0481084			18.4789	18.5263	18.5281	18.5215	18.3868	18.4807	10	10	10	64.8	64.8	64.8	11.749	0	124.89	18708000000	44	1.11836	P99999;CON__P62894
Q7KZN9	Cytochrome c oxidase assembly protein COX15 homolog	COX15	1.23856	0.0552146	-0.0480814			14.8051	14.8595	14.8396	14.7962	14.7687	14.795	4	4	4	11.7	11.7	11.7	46.03	0	16.814	424070000	8	2.63743	Q7KZN9
Q8WXI9	Transcriptional repressor p66-beta	GATAD2B	0.534987	0.286997	-0.0480779			15.2605	15.3935	15.3098	15.2587	15.275	15.2859	11	10	10	24.6	22.8	22.8	65.26	0	37.876	408140000	19	1.21333	Q8WXI9
Q9Y2R0	Cytochrome c oxidase assembly factor 3 homolog, mitochondrial	COA3	0.290209	0.565144	-0.0478694			13.616	13.6795	13.7077	13.5299	13.7361	13.5936	4	4	4	35.8	35.8	35.8	11.731	0	9.9309	271490000	7	0.717718	Q9Y2R0
P54709	Sodium/potassium-transporting ATPase subunit beta-3	ATP1B3	0.532177	0.289283	-0.0477969			16.9208	16.8414	16.7994	16.8353	16.8075	16.7755	13	13	13	45.9	45.9	45.9	31.512	0	49.507	1575800000	25	1.20782	P54709
Q92667	A-kinase anchor protein 1, mitochondrial	AKAP1	1.46013	0.0383131	-0.0476926			16.0871	16.0716	16.1001	16.0543	16.048	16.0134	14	14	14	17.3	17.3	17.3	97.34	0	42.455	476680000	28	3.14552	Q92667
O75955	Flotillin-1	FLOT1	1.28457	0.0498646	-0.047671			16.1948	16.174	16.2195	16.1688	16.1294	16.147	14	14	14	36.5	36.5	36.5	47.355	0	111.39	1656000000	24	2.73951	O75955
Q6ZQQ6	WD repeat-containing protein 87	WDR87	0.281474	0.576504	-0.047617			14.2312	14.0135	14.0981	14.0388	14.0445	14.1165	1	1	1	0.3	0.3	0.3	333.18	0.0054348	2.1726	179260000	6	0.699058	Q6ZQQ6
Q14683	Structural maintenance of chromosomes protein 1A	SMC1A	1.30129	0.0479687	-0.0476151			18.876	18.8466	18.8292	18.8069	18.7834	18.8187	49	49	49	39.3	39.3	39.3	143.23	0	193.28	4162800000	102	2.77704	Q14683
Q8NDH3	Probable aminopeptidase NPEPL1	NPEPL1	0.199851	0.698972	-0.0475807			12.5398	12.8497	12.7201	12.6858	12.658	12.623	2	2	2	6.1	6.1	6.1	55.86	0	12.877	22527000	2	0.518967	Q8NDH3
Q7Z2T5	TRMT1-like protein	TRMT1L	1.5058	0.0354141	-0.0475184			16.0766	16.1065	16.105	16.0477	16.0678	16.0301	12	12	12	18.8	18.8	18.8	81.746	0	27.415	282010000	18	3.25585	Q7Z2T5
Q9UHG3	Prenylcysteine oxidase 1	PCYOX1	0.746989	0.164446	-0.0474113			14.8912	14.9647	14.9797	14.8842	14.8917	14.9175	4	4	4	7.5	7.5	7.5	56.639	0	10.036	195940000	9	1.627	Q9UHG3
P53007	Tricarboxylate transport protein, mitochondrial	SLC25A1	0.665791	0.202461	-0.047334			15.9492	15.8573	15.8503	15.8405	15.8455	15.8289	10	10	10	30.2	30.2	30.2	34.012	0	26.785	1200600000	24	1.46854	P53007
Q9BZ95	Histone-lysine N-methyltransferase NSD3	WHSC1L1	0.20012	0.698825	-0.0470724			12.3285	12.1871	12.3859	12.3401	12.3024	12.1178	4	3	3	3.7	3.1	3.1	161.61	0	9.3003	47677000	5	0.519581	Q9BZ95
Q6NXE6	Armadillo repeat-containing protein 6	ARMC6	0.349537	0.482174	-0.0470187			14.3568	14.3165	14.263	14.2948	14.3307	14.1698	4	4	4	11.4	11.4	11.4	54.141	0	50.96	1090100000	9	0.842051	Q6NXE6
P10606	Cytochrome c oxidase subunit 5B, mitochondrial	COX5B	0.877433	0.121377	-0.0470041			16.2281	16.1927	16.1744	16.1141	16.161	16.179	7	7	7	50.4	50.4	50.4	13.696	0	18.455	3856300000	21	1.88439	P10606
Q96SI9	Spermatid perinuclear RNA-binding protein	STRBP	0.544736	0.281001	-0.046917			16.1753	16.0841	16.1025	16.0562	16.1248	16.0402	16	13	13	22.3	17.3	17.3	73.652	0	45.22	581250000	18	1.23243	Q96SI9
P10412	Histone H1.4	HIST1H1E	0.19456	0.706853	-0.0467707			17.9679	17.8233	17.8037	17.9018	17.6657	17.8871	18	7	7	43.8	16	16	21.865	0	16.233	26942000000	30	0.506871	P10412
Q6PK04	Coiled-coil domain-containing protein 137	CCDC137	0.843629	0.131022	-0.0467447			16.4369	16.4091	16.3525	16.3631	16.3403	16.3549	10	10	10	30.8	30.8	30.8	33.231	0	40.148	472710000	18	1.81721	Q6PK04
O15118	Niemann-Pick C1 protein	NPC1	0.8204	0.137783	-0.0466112			14.6176	14.6102	14.6419	14.5807	14.5323	14.6169	6	6	6	5.6	5.6	5.6	142.17	0	13.844	275860000	12	1.77126	O15118
Q9P0I2	ER membrane protein complex subunit 3	EMC3	0.490909	0.321892	-0.0463142			12.7368	12.6638	12.6296	12.6776	12.6269	12.5868	3	3	3	8.4	8.4	8.4	29.952	0	10.49	238490000	8	1.12662	Q9P0I2
Q9BTC8	Metastasis-associated protein MTA3	MTA3	0.22894	0.655982	-0.0460574			13.734	13.5061	13.5159	13.5908	13.5068	13.5202	11	3	3	17.2	4.9	4.9	67.503	0	5.9889	67172000	4	0.584469	Q9BTC8
P11166	Solute carrier family 2, facilitated glucose transporter member 1	SLC2A1	1.01404	0.0891514	-0.0459957			16.0169	16.005	16.0654	16.0034	15.9676	15.9783	5	5	5	10.2	10.2	10.2	54.083	0	26.49	803380000	14	2.16064	P11166
Q92520	Protein FAM3C	FAM3C	0.625594	0.223886	-0.0459359			17.1359	17.0674	17.0335	17.0136	17.0261	17.0593	8	8	8	35.7	35.7	35.7	24.68	0	35.37	698950000	21	1.39025	Q92520
P49006	MARCKS-related protein	MARCKSL1	0.740237	0.167173	-0.0458651			15.934	15.887	15.8717	15.8516	15.8147	15.8888	8	8	7	79	79	73.8	19.529	0	67.501	1738000000	35	1.61379	P49006
Q9UP95	Solute carrier family 12 member 4	SLC12A4	0.319497	0.522405	-0.0457048			13.655	13.6354	13.4823	13.5736	13.5587	13.5033	3	2	2	2.5	1.8	1.8	120.65	0.0009995	2.9318	25677000	2	0.779585	Q9UP95;Q9UHW9
P61803	Dolichyl-diphosphooligosaccharide--protein glycosyltransferase subunit DAD1	DAD1	0.207184	0.690001	-0.0456584			12.1226	12.2501	12.0575	11.9957	12.0825	12.215	2	2	2	19.5	19.5	19.5	12.497	0	5.4377	916910000	6	0.535636	P61803
Q9Y282	Endoplasmic reticulum-Golgi intermediate compartment protein 3	ERGIC3	0.419967	0.397711	-0.0455774			15.0153	14.8693	14.9038	14.9075	14.8586	14.8856	5	5	5	12.8	12.8	12.8	43.222	0	9.6476	394250000	8	0.985392	Q9Y282
P48449	Lanosterol synthase	LSS	0.715879	0.176948	-0.0455329			14.8832	14.8837	14.8463	14.8757	14.7867	14.8142	5	5	5	7.1	7.1	7.1	83.308	0	19.395	144240000	9	1.5662	P48449
Q8IYS0	GRAM domain-containing protein 1C	GRAMD1C	0.297683	0.554381	-0.0454213			11.8122	11.7046	11.7566	11.668	11.6501	11.819	1	1	1	1.2	1.2	1.2	76.034	0.0047517	2.2349	119600000	3	0.733606	Q8IYS0
O95425	Supervillin	SVIL	0.260884	0.60865	-0.0453784			14.342	14.3233	14.2487	14.3078	14.3362	14.134	4	4	4	2.6	2.6	2.6	247.74	0	16.734	128860000	7	0.654654	O95425
Q8N8A6	ATP-dependent RNA helicase DDX51	DDX51	0.509692	0.305111	-0.0452646			15.4239	15.5332	15.4982	15.4833	15.415	15.4212	11	11	11	25.4	25.4	25.4	72.456	0	71.689	604550000	17	1.16364	Q8N8A6
P30876	DNA-directed RNA polymerase II subunit RPB2	POLR2B	1.70592	0.0262133	-0.0452506			16.8419	16.8467	16.8389	16.7779	16.7952	16.8186	20	20	20	19.4	19.4	19.4	133.9	0	158.08	1115300000	33	3.7654	P30876
Q14558	Phosphoribosyl pyrophosphate synthase-associated protein 1	PRPSAP1	0.143595	0.783729	-0.0452337			11.0121	10.9887	11.1631	11.0402	10.8171	11.171	3	1	1	9.8	3.9	3.9	39.393	0.0063455	2.1238	10743000	1	0.387001	Q14558
Q8N5P1	Zinc finger CCCH domain-containing protein 8	ZC3H8	0.927052	0.109236	-0.045133			15.8752	15.9032	15.8728	15.877	15.8067	15.8322	3	3	3	12	12	12	33.575	0	10.895	172100000	7	1.98377	Q8N5P1
Q6P9B9	Integrator complex subunit 5	INTS5	0.486596	0.325929	-0.0450513			14.0592	14.0826	14.0292	14.0098	14.0775	13.9486	5	5	5	4.7	4.7	4.7	107.99	0	10.226	202600000	7	1.1181	Q6P9B9
Q86U86	Protein polybromo-1	PBRM1	0.308797	0.537218	-0.0448103			15.3012	15.3252	15.2954	15.1733	15.2415	15.3726	9	9	9	4.9	4.9	4.9	192.95	0	15.189	102990000	13	0.757103	Q86U86
P05534;P30447;P13746;P04439	HLA class I histocompatibility antigen, A-24 alpha chain;HLA class I histocompatibility antigen, A-23 alpha chain;HLA class I histocompatibility antigen, A-11 alpha chain;HLA class I histocompatibility antigen, A-3 alpha chain	HLA-A	1.40235	0.0411117	-0.0447636			16.9121	16.9236	16.9506	16.8953	16.865	16.8916	11	11	4	38.6	38.6	16.2	40.688	0	68.011	2599900000	45	3.00883	P05534;P30447;P13746;P04439;P30455;P30443;Q04826;P30485;P30481;P30461;Q09160;P17693
Q9NQ55	Suppressor of SWI4 1 homolog	PPAN	0.440104	0.375018	-0.0447241			17.4348	17.3551	17.3845	17.3705	17.2744	17.3954	14	14	14	27.5	27.5	27.5	53.193	0	65.753	1377200000	31	1.02574	Q9NQ55
P62995	Transformer-2 protein homolog beta	TRA2B	0.859731	0.126097	-0.0445671			18.0032	18.0646	18.0635	18.0222	17.9771	17.9983	13	13	12	41.3	41.3	41	33.665	0	243.79	9196800000	56	1.84916	P62995
O15541	RING finger protein 113A	RNF113A	0.564525	0.265117	-0.0445121			14.5962	14.6051	14.6186	14.4987	14.5706	14.617	3	3	3	9	9	9	38.787	0	9.5296	50013000	5	1.27114	O15541
Q86Y82	Syntaxin-12	STX12	0.372374	0.453239	-0.0444908			15.0752	15.0209	14.9521	14.9036	14.9899	15.0211	4	4	4	14.9	14.9	14.9	31.642	0	12.629	153550000	8	0.88896	Q86Y82
Q9Y2B0	Protein canopy homolog 2	CNPY2	0.84973	0.129164	-0.0443805			15.7521	15.7391	15.7134	15.7162	15.7073	15.6479	5	5	5	33	33	33	20.652	0	32.246	896240000	16	1.8293	Q9Y2B0
P62820	Ras-related protein Rab-1A	RAB1A	0.745955	0.164891	-0.0443459			19.1243	19.0452	19.0423	19.022	19.0209	19.0359	17	17	8	71.7	71.7	33.2	22.677	0	251.5	15979000000	65	1.62498	P62820
Q9H875	PRKR-interacting protein 1	PRKRIP1	0.258326	0.612101	-0.0442524			13.152	13.2428	13.2163	13.06	13.2751	13.1433	2	2	2	9.8	9.8	9.8	20.997	0	4.3669	55411000	3	0.649096	Q9H875
P62308;A8MWD9	Small nuclear ribonucleoprotein G;Putative small nuclear ribonucleoprotein G-like protein 15	SNRPG;SNRPGP15	0.319851	0.522189	-0.0442015			16.2771	16.2346	16.2186	16.2113	16.2859	16.1004	4	4	4	36.8	36.8	36.8	8.496	0	11.082	9914600000	24	0.780327	P62308;A8MWD9
Q6YN16	Hydroxysteroid dehydrogenase-like protein 2	HSDL2	0.955707	0.10241	-0.04411			17.4406	17.3792	17.377	17.3531	17.3461	17.3653	10	10	10	24.2	24.2	24.2	45.394	0	48.904	1641200000	26	2.04164	Q6YN16
O43609	Protein sprouty homolog 1	SPRY1	0.62505	0.224226	-0.0440858			14.4804	14.3886	14.4161	14.4038	14.3518	14.3972	4	4	4	13.5	13.5	13.5	35.122	0	9.1617	122160000	7	1.3892	O43609
P01116	GTPase KRas;GTPase KRas, N-terminally processed	KRAS	0.48575	0.326722	-0.0440693			15.7953	15.7954	15.6811	15.6924	15.7243	15.723	6	6	1	44.4	44.4	6.9	21.656	0	41.461	1091900000	12	1.11643	P01116
Q9NQR4	Omega-amidase NIT2	NIT2	0.758651	0.160689	-0.0437984			16.8049	16.8001	16.7962	16.7316	16.8094	16.7288	9	9	9	43.5	43.5	43.5	30.608	0	52.757	1364700000	19	1.64984	Q9NQR4
Q6RFH5	WD repeat-containing protein 74	WDR74	0.816157	0.139235	-0.0436958			15.6083	15.6091	15.5384	15.5363	15.5309	15.5574	11	11	11	36.6	36.6	36.6	42.441	0	74.197	657510000	15	1.76289	Q6RFH5
Q15291	Retinoblastoma-binding protein 5	RBBP5	0.718401	0.176103	-0.0436179			16.4524	16.3773	16.4016	16.3792	16.3876	16.3336	12	12	12	20.1	20.1	20.1	59.152	0	42.012	612720000	21	1.57112	Q15291
Q6PL18	ATPase family AAA domain-containing protein 2	ATAD2	0.56828	0.262516	-0.0435975			15.5733	15.5228	15.4757	15.4505	15.4741	15.5162	8	8	8	6.3	6.3	6.3	158.55	0	38.003	557410000	12	1.27848	Q6PL18;Q9ULI0
P51784	Ubiquitin carboxyl-terminal hydrolase 11	USP11	0.291002	0.564033	-0.0435616			14.1534	14.17	14.3323	14.1997	14.1903	14.1349	3	2	2	2.6	1.7	1.7	109.82	0	4.1278	53826000	3	0.719407	P51784
P32322	Pyrroline-5-carboxylate reductase 1, mitochondrial	PYCR1	0.882644	0.120423	-0.0435041			16.354	16.3295	16.296	16.295	16.2519	16.3019	9	8	8	36.1	32	32	33.36	0	73.482	1461600000	22	1.89478	P32322
O75608	Acyl-protein thioesterase 1	LYPLA1	1.97442	0.0187494	-0.0434799			16.2735	16.3016	16.2857	16.2368	16.2536	16.24	6	6	6	42.2	42.2	42.2	24.669	0	63.933	1840700000	15	4.52635	O75608
O96011	Peroxisomal membrane protein 11B	PEX11B	0.227273	0.658591	-0.043369			12.9485	12.7208	12.8146	12.7847	12.8449	12.7243	2	2	2	7.7	7.7	7.7	28.431	0.001969	2.6695	109290000	3	0.580757	O96011
Q9Y666	Solute carrier family 12 member 7	SLC12A7	0.847023	0.129855	-0.0433591			14.1809	14.2514	14.1852	14.1494	14.1703	14.1678	5	5	4	4.8	4.8	4.2	119.1	0	12.459	92074000	8	1.82394	Q9Y666;Q9H2X9
Q8N9M1	Uncharacterized protein C19orf47	C19orf47	0.19548	0.705835	-0.0433168			11.876	11.8421	11.6662	11.7351	11.6656	11.8537	1	1	1	2.1	2.1	2.1	44.746	0.0021962	2.5741	6798300	1	0.508979	Q8N9M1
P32780	General transcription factor IIH subunit 1	GTF2H1	0.966994	0.0997047	-0.0432739			15.0052	14.987	15.039	14.9748	14.9873	14.9393	4	4	4	7.8	7.8	7.8	62.031	0	9.5727	242950000	8	2.06454	P32780
Q13435	Splicing factor 3B subunit 2	SF3B2	1.8712	0.0210877	-0.0432542			18.7706	18.7973	18.7809	18.7464	18.7263	18.7463	34	34	34	39.2	39.2	39.2	100.23	0	204.55	9112200000	101	4.22233	Q13435
P60903	Protein S100-A10	S100A10	0.304553	0.543624	-0.0432002			17.3773	17.4567	17.2738	17.364	17.2846	17.3296	6	6	6	53.6	53.6	53.6	11.203	0	33.497	24060000000	37	0.748146	P60903
P19447	TFIIH basal transcription factor complex helicase XPB subunit	ERCC3	0.889833	0.117798	-0.0430988			15.5651	15.5698	15.508	15.5016	15.4876	15.5244	5	5	5	8.2	8.2	8.2	89.277	0	49.901	126430000	11	1.90913	P19447
O95183	Vesicle-associated membrane protein 5	VAMP5	0.385303	0.438153	-0.0430768			13.8322	13.7762	13.7352	13.7369	13.6734	13.804	3	3	3	19	19	19	12.805	0	6.4965	30953000	5	0.915322	O95183
Q9UGN5	Poly [ADP-ribose] polymerase 2	PARP2	0.178722	0.730256	-0.0429649			12.8634	12.782	12.7545	12.7225	12.919	12.6296	2	2	2	3.9	3.9	3.9	66.205	0	7.5169	33362000	5	0.470295	Q9UGN5
P03897	NADH-ubiquinone oxidoreductase chain 3	MT-ND3	0.32342	0.517858	-0.0429487			12.096	11.974	12.014	12.0616	11.9214	11.9722	1	1	1	13	13	13	13.186	0	5.0292	17327000	2	0.787796	P03897
Q9H936	Mitochondrial glutamate carrier 1	SLC25A22	1.34232	0.045162	-0.0428988			16.4585	16.4284	16.4462	16.4229	16.3809	16.4005	9	9	9	28.2	28.2	28.2	34.47	0	40.808	665560000	19	2.87007	Q9H936;Q9H1K4
P26599	Polypyrimidine tract-binding protein 1	PTBP1	0.696484	0.187511	-0.042888			18.6549	18.6363	18.6354	18.6459	18.5513	18.6006	20	20	17	60.3	60.3	57.4	57.221	0	323.31	46504000000	137	1.52836	P26599
P55735	Protein SEC13 homolog	SEC13	1.47133	0.0375838	-0.0428664			16.3202	16.3497	16.3077	16.2743	16.2924	16.2824	10	10	10	48.8	48.8	48.8	35.54	0	76.842	1866800000	23	3.17237	P55735
Q8NCN5	Pyruvate dehydrogenase phosphatase regulatory subunit, mitochondrial	PDPR	0.365913	0.460343	-0.0428349			13.6192	13.7387	13.5765	13.5895	13.6092	13.6072	4	4	4	4.8	4.8	4.8	99.363	0	10.9	84234000	4	0.875735	Q8NCN5
Q14103	Heterogeneous nuclear ribonucleoprotein D0	HNRNPD	0.645539	0.214233	-0.0427125			19.2333	19.2878	19.2757	19.2548	19.1738	19.2401	20	20	17	42	42	38.9	38.434	0	179.03	35071000000	90	1.4291	Q14103
Q9H0L4	Cleavage stimulation factor subunit 2 tau variant	CSTF2T	1.20673	0.0590684	-0.0426782			16.4367	16.3958	16.4091	16.3716	16.3511	16.3908	15	15	9	39	39	26.8	64.436	0	80.279	1480900000	30	2.56776	Q9H0L4
Q9NYJ1	Cytochrome c oxidase assembly factor 4 homolog, mitochondrial	COA4	0.535655	0.286927	-0.0426563			15.4982	15.4424	15.4096	15.3802	15.4548	15.3874	6	6	6	73.6	73.6	73.6	10.134	0	34.836	867960000	12	1.21464	Q9NYJ1
Q9Y2U8	Inner nuclear membrane protein Man1	LEMD3	1.86825	0.0210952	-0.0424935			14.9786	14.9612	14.9899	14.9356	14.943	14.9236	6	6	6	8.2	8.2	8.2	99.996	0	16.786	136520000	15	4.21385	Q9Y2U8
Q14457	Beclin-1	BECN1	0.113594	0.829605	-0.0424763			11.1964	11.4982	11.2929	11.4479	11.0966	11.3155	1	1	1	4	4	4	51.896	0	5.5353	9689400	2	0.313101	Q14457
Q9NVS2	28S ribosomal protein S18a, mitochondrial	MRPS18A	0.606467	0.235318	-0.0424741			14.7575	14.7213	14.6894	14.6717	14.6429	14.7262	6	6	6	36.2	36.2	36.2	22.184	0	26.375	900050000	13	1.35299	Q9NVS2
P58335	Anthrax toxin receptor 2	ANTXR2	1.09579	0.0733674	-0.0424398			13.946	13.9162	13.8927	13.8755	13.8593	13.8928	1	1	1	1.6	1.6	1.6	53.666	0.0082816	1.9028	196520000	2	2.33051	P58335
Q13825	Methylglutaconyl-CoA hydratase, mitochondrial	AUH	0.606056	0.235676	-0.0424344			13.3116	13.2675	13.2904	13.2902	13.1929	13.2591	3	3	3	7.4	7.4	7.4	35.608	0	4.2575	76351000	4	1.35219	Q13825
Q9H0U4	Ras-related protein Rab-1B	RAB1B	0.6799	0.19488	-0.0424296			17.3345	17.3105	17.262	17.2225	17.279	17.2782	14	5	5	60.7	21.4	21.4	22.171	0	107.29	2104400000	21	1.49603	Q9H0U4;Q92928;Q92930
Q9Y5Y0	Feline leukemia virus subgroup C receptor-related protein 1	FLVCR1	0.200152	0.698956	-0.0423285			13.7281	13.8543	13.8278	13.9047	13.6905	13.688	3	3	3	7.6	7.6	7.6	59.862	0	12.603	71004000	6	0.519654	Q9Y5Y0
Q92504	Zinc transporter SLC39A7	SLC39A7	0.246801	0.628862	-0.0422869			15.0052	15.0524	15.1784	15.1169	15.0264	14.9659	2	2	2	4.3	4.3	4.3	50.117	0	5.1143	261060000	4	0.623917	Q92504
Q68CP9	AT-rich interactive domain-containing protein 2	ARID2	0.454384	0.358207	-0.0422767			14.7187	14.7151	14.6883	14.6207	14.6319	14.7427	5	5	5	2.8	2.8	2.8	197.39	0	10.975	63665000	8	1.05422	Q68CP9
Q9HB07	UPF0160 protein MYG1, mitochondrial	C12orf10	0.352227	0.479278	-0.042243			13.6492	13.6254	13.6164	13.6506	13.622	13.4918	3	3	3	9.3	9.3	9.3	42.449	0	14.498	115760000	5	0.847601	Q9HB07
Q9NRG0	Chromatin accessibility complex protein 1	CHRAC1	0.282278	0.575186	-0.0422223			13.4988	13.6638	13.5677	13.5964	13.4697	13.5376	1	1	1	13.7	13.7	13.7	14.71	0	32.016	318960000	3	0.70078	Q9NRG0
Q9NWU5	39S ribosomal protein L22, mitochondrial	MRPL22	0.379608	0.445089	-0.042126			15.8013	15.8421	15.9343	15.784	15.8012	15.866	9	9	9	38.8	38.8	38.8	23.64	0	32.277	1285400000	27	0.903727	Q9NWU5
Q9UHB6	LIM domain and actin-binding protein 1	LIMA1	0.621989	0.225438	-0.0416565			19.3164	19.3389	19.2544	19.2837	19.2296	19.2715	39	39	39	54.9	54.9	54.9	85.225	0	272.47	8782000000	127	1.38323	Q9UHB6;Q9BT23
O95104	Splicing factor, arginine/serine-rich 15	SCAF4	0.684738	0.192861	-0.0415014			16.3651	16.4329	16.3852	16.3883	16.3462	16.3241	10	10	9	10.9	10.9	9.9	125.87	0	56.672	662610000	21	1.50546	O95104
P00533	Epidermal growth factor receptor	EGFR	0.633994	0.219842	-0.0413272			17.8128	17.7346	17.7175	17.7156	17.7141	17.7113	27	27	26	25.6	25.6	24.6	134.28	0	137.1	4529800000	62	1.40662	P00533;Q15303
O95983	Methyl-CpG-binding domain protein 3	MBD3	0.993085	0.0943957	-0.0412493			16.0034	16.0342	16.0111	15.9824	15.9423	16.0002	6	6	6	21.3	21.3	21.3	32.844	0	46.135	502110000	8	2.1177	O95983
Q92879	CUGBP Elav-like family member 1	CELF1	0.79834	0.146473	-0.0412057			17.2946	17.2488	17.2139	17.2208	17.2069	17.206	14	14	14	29.4	29.4	29.4	52.063	0	63.29	2940000000	43	1.72777	Q92879;O95319
Q7Z7N9	Transmembrane protein 179B	TMEM179B	0.216973	0.674748	-0.041015			12.4093	12.3516	12.284	12.217	12.2738	12.431	2	2	2	11	11	11	23.55	0	4.6406	10721000	3	0.557718	Q7Z7N9
O60762	Dolichol-phosphate mannosyltransferase subunit 1	DPM1	0.702782	0.183769	-0.0409482			15.9132	15.9159	15.8807	15.868	15.9009	15.8182	5	5	5	23.1	23.1	23.1	29.634	0	11.308	1547900000	13	1.54064	O60762
P23919	Thymidylate kinase	DTYMK	0.983196	0.0967415	-0.0408764			16.4264	16.4192	16.4477	16.3555	16.4111	16.4041	10	10	10	42.9	42.9	42.9	23.819	0	24.669	892640000	21	2.09751	P23919
Q16775	Hydroxyacylglutathione hydrolase, mitochondrial	HAGH	0.305251	0.542679	-0.04087			14.4697	14.3837	14.3475	14.3691	14.4247	14.2846	5	5	5	17.2	17.2	17.2	33.805	0	8.079	204930000	9	0.749621	Q16775
Q6P1N9	Putative deoxyribonuclease TATDN1	TATDN1	0.180583	0.727756	-0.0407623			13.5793	13.5504	13.6709	13.4272	13.6967	13.5545	1	1	1	6.4	6.4	6.4	33.601	0	12.446	166440000	1	0.474622	Q6P1N9
P78527	DNA-dependent protein kinase catalytic subunit	PRKDC	1.6848	0.0275328	-0.0406818			21.2709	21.2576	21.256	21.2359	21.2021	21.2244	179	179	179	43.8	43.8	43.8	469.08	0	323.31	64116000000	491	3.70948	P78527
Q96BD0	Solute carrier organic anion transporter family member 4A1	SLCO4A1	0.460446	0.352217	-0.0405293			16.3078	16.208	16.216	16.1897	16.2437	16.1767	8	8	8	11.4	11.4	11.4	77.193	0	31.273	567570000	17	1.06628	Q96BD0
O95251	Histone acetyltransferase KAT7	KAT7	0.928717	0.108959	-0.0404402			13.66	13.623	13.6657	13.6383	13.5864	13.6027	3	3	3	4.9	4.9	4.9	70.642	0	7.7006	99306000	5	1.98712	O95251
Q8IY37	Probable ATP-dependent RNA helicase DHX37	DHX37	1.0425	0.0834704	-0.0402991			15.4367	15.3882	15.4333	15.3971	15.3668	15.3733	13	13	13	12.9	12.9	12.9	129.54	0	30.255	269100000	25	2.21936	Q8IY37
P21589	5-nucleotidase	NT5E	0.523133	0.29569	-0.0401192			17.4129	17.4288	17.3216	17.3393	17.3494	17.3543	14	14	14	32.8	32.8	32.8	63.367	0	135.63	6805800000	41	1.19007	P21589
Q6NZY4	Zinc finger CCHC domain-containing protein 8	ZCCHC8	0.393489	0.428464	-0.0400016			15.2893	15.3913	15.3725	15.3654	15.2648	15.3029	8	8	8	18	18	18	78.576	0	50.441	241940000	10	0.931947	Q6NZY4
P61619	Protein transport protein Sec61 subunit alpha isoform 1	SEC61A1	0.515002	0.301521	-0.0400009			16.3259	16.2131	16.2577	16.2382	16.2074	16.2311	8	8	8	15.1	15.1	15.1	52.264	0	22.473	1260800000	19	1.17409	P61619;Q9H9S3
Q9NRK6	ATP-binding cassette sub-family B member 10, mitochondrial	ABCB10	0.744266	0.165543	-0.0398916			16.1715	16.1741	16.2175	16.1869	16.13	16.1266	11	11	11	15.4	15.4	15.4	79.147	0	29.17	383200000	17	1.62167	Q9NRK6
Q96KA5	Cleft lip and palate transmembrane protein 1-like protein	CLPTM1L	0.927549	0.109183	-0.0396957			15.927	15.9468	15.9925	15.9237	15.907	15.9164	7	7	7	17.7	17.7	17.7	62.228	0	21.343	467260000	14	1.98477	Q96KA5
P61006	Ras-related protein Rab-8A	RAB8A	0.353821	0.476819	-0.0395336			16.4973	16.4041	16.339	16.367	16.367	16.3878	10	7	7	35.3	29	29	23.668	0	20.797	1816100000	15	0.850886	P61006
Q9H6R4	Nucleolar protein 6	NOL6	1.51858	0.0348038	-0.0395152			16.5875	16.5673	16.5706	16.5376	16.5524	16.517	16	16	16	17.5	17.5	17.5	127.59	0	96.692	2025100000	41	3.28709	Q9H6R4
Q8TED0	U3 small nucleolar RNA-associated protein 15 homolog	UTP15	0.653225	0.210401	-0.0393302			17.1778	17.1127	17.0867	17.0917	17.0836	17.084	19	19	19	41.7	41.7	41.7	58.414	0	75.688	3478500000	44	1.44407	Q8TED0;REV__Q8TED0
O43760	Synaptogyrin-2	SYNGR2	0.553556	0.273513	-0.0392621			16.1005	16.0245	16.0241	15.9862	16.0468	15.9983	4	4	4	16.5	16.5	16.5	24.81	0	7.81	282560000	7	1.2497	O43760
Q13085	Acetyl-CoA carboxylase 1;Biotin carboxylase	ACACA	0.175346	0.734103	-0.0388174			13.2727	13.2773	13.0397	13.2095	13.1577	13.1061	2	2	2	1.4	1.4	1.4	265.55	0	8.3518	87423000	2	0.462425	Q13085
O75683	Surfeit locus protein 6	SURF6	0.613342	0.230391	-0.0387637			17.3146	17.2804	17.2343	17.2052	17.2527	17.2552	16	16	16	46.5	46.5	46.5	41.45	0	89.294	2472400000	50	1.36639	O75683
P27449	V-type proton ATPase 16 kDa proteolipid subunit	ATP6V0C	0.227565	0.657919	-0.0386995			13.0088	12.8832	12.8061	12.9207	12.8197	12.8415	1	1	1	11.6	11.6	11.6	15.736	0	6.9618	27102000	1	0.581407	P27449
P04035	3-hydroxy-3-methylglutaryl-coenzyme A reductase	HMGCR	0.557018	0.270727	-0.0386521			11.9898	11.9241	12.0087	11.9393	11.963	11.9044	2	2	2	2.8	2.8	2.8	97.475	0	5.8298	9780900	3	1.25647	P04035
P57081	tRNA (guanine-N(7)-)-methyltransferase non-catalytic subunit WDR4	WDR4	0.225693	0.66067	-0.0383781			13.3968	13.2765	13.4471	13.3343	13.4102	13.2608	2	2	2	8.5	8.5	8.5	45.489	0	6.3966	39959000	2	0.577236	P57081
Q9NXH8	Torsin-4A	TOR4A	0.330713	0.507091	-0.038353			13.6073	13.4781	13.5807	13.515	13.5648	13.4713	4	4	4	13.5	13.5	13.5	46.914	0	19.961	124390000	7	0.803018	Q9NXH8
Q92797	Symplekin	SYMPK	1.38037	0.0422902	-0.0383511			17.1366	17.1485	17.1682	17.1284	17.113	17.0968	23	23	23	23.5	23.5	23.5	141.15	0	114.33	2000300000	39	2.95766	Q92797
Q16643	Drebrin	DBN1	0.582832	0.25217	-0.0383237			18.3207	18.3797	18.3576	18.3444	18.3312	18.2675	21	21	21	48.7	48.7	48.7	71.428	0	211.25	5096800000	80	1.3069	Q16643
Q96L91	E1A-binding protein p400	EP400	0.763633	0.158572	-0.0381823			14.9499	14.9745	14.9493	14.8769	14.943	14.9393	6	6	6	2.5	2.5	2.5	343.48	0	23.073	144710000	8	1.6596	Q96L91
Q9UNL2	Translocon-associated protein subunit gamma	SSR3	0.396188	0.424854	-0.0381378			15.5447	15.6043	15.6685	15.6063	15.552	15.5448	3	3	3	15.7	15.7	15.7	21.08	0	40.996	2190600000	14	0.937416	Q9UNL2
Q969Z0	Protein TBRG4	TBRG4	0.62396	0.224626	-0.0380694			17.5342	17.4725	17.4879	17.4778	17.4829	17.4197	18	18	18	30.9	30.9	30.9	70.737	0	78.294	4929600000	45	1.38707	Q969Z0
P30462;P30460;P30480;P30475;P18463;Q95365;P30466;Q29836;Q29718;P01889	HLA class I histocompatibility antigen, B-14 alpha chain;HLA class I histocompatibility antigen, B-8 alpha chain;HLA class I histocompatibility antigen, B-42 alpha chain;HLA class I histocompatibility antigen, B-39 alpha chain;HLA class I histocompatibility antigen, B-37 alpha chain;HLA class I histocompatibility antigen, B-38 alpha chain;HLA class I histocompatibility antigen, B-18 alpha chain;H…	HLA-B	1.62008	0.0295217	-0.0380662			15.9453	15.934	15.9442	15.9198	15.9047	15.8848	10	8	0	29.3	22.4	0	40.358	0	51.708	793770000	17	3.54137	P30462;P30460;P30480;P30475;P18463;Q95365;P30466;Q29836;Q29718;P01889;Q31610;P30486;P03989;P13747
Q8WUY1	Protein THEM6	THEM6	0.20277	0.695677	-0.0379871			13.2727	13.3289	13.481	13.2642	13.3906	13.314	3	3	3	16.8	16.8	16.8	23.865	0	14.052	449320000	7	0.525616	Q8WUY1
Q9NTG7	NAD-dependent protein deacetylase sirtuin-3, mitochondrial	SIRT3	0.310373	0.535719	-0.0379839			14.0851	14.1461	14.1223	14.0908	14.1547	13.9941	2	2	2	5.5	5.5	5.5	43.573	0	6.0961	198530000	5	0.760421	Q9NTG7
O00165	HCLS1-associated protein X-1	HAX1	0.321397	0.52042	-0.0379146			13.2008	13.2811	13.3432	13.2469	13.1892	13.2753	4	4	4	20.1	20.1	20.1	31.62	0	11.278	131780000	6	0.783565	O00165
Q96RN5	Mediator of RNA polymerase II transcription subunit 15	MED15	1.02692	0.0863223	-0.0377124			15.4522	15.434	15.4128	15.4104	15.4059	15.3695	7	7	7	9.9	9.9	9.9	86.753	0	53.601	353850000	17	2.18717	Q96RN5
P12532	Creatine kinase U-type, mitochondrial	CKMT1A	0.974861	0.098614	-0.0377			17.0792	17.0709	17.0379	17.0363	17.0395	16.999	11	11	11	38.6	38.6	38.6	47.036	0	164.53	3498200000	29	2.08053	P12532;P17540
Q14562	ATP-dependent RNA helicase DHX8	DHX8	0.165239	0.750711	-0.0376352			14.0175	14.0401	13.9218	14.0088	14.0554	13.8023	2	2	2	1.1	1.1	1.1	139.31	0.0005102	3.3191	99199000	4	0.438698	Q14562
Q14839	Chromodomain-helicase-DNA-binding protein 4	CHD4	1.97962	0.0187354	-0.0375977			18.6515	18.6544	18.6604	18.6313	18.6181	18.6041	50	50	41	33.8	33.8	27.3	218	0	297.15	7615100000	102	4.54209	Q14839;Q8TDI0
P26006	Integrin alpha-3;Integrin alpha-3 heavy chain;Integrin alpha-3 light chain	ITGA3	0.770143	0.15625	-0.0375175			16.2304	16.1872	16.1545	16.162	16.1496	16.148	6	6	6	4.9	4.9	4.9	116.61	0	24.675	485970000	14	1.67237	P26006
Q96BR5	Cytochrome c oxidase assembly factor 7	COA7	0.279866	0.578887	-0.0374959			16.0449	15.8719	15.9	15.8951	15.913	15.8961	9	9	9	45	45	45	25.709	0	23.202	531190000	13	0.695613	Q96BR5
O14776	Transcription elongation regulator 1	TCERG1	0.875196	0.121745	-0.0374718			18.02	17.996	17.9629	17.9638	17.9693	17.9335	30	30	30	25	25	25	123.9	0	86.083	6319100000	61	1.87993	O14776;Q5VWI1
Q6DKI1	60S ribosomal protein L7-like 1	RPL7L1	0.334836	0.501851	-0.0374266			16.7394	16.6574	16.6023	16.6591	16.5832	16.6445	5	5	5	23.6	23.6	23.6	28.661	0	42.828	778750000	12	0.811597	Q6DKI1
Q9NWT1	p21-activated protein kinase-interacting protein 1	PAK1IP1	0.583313	0.252032	-0.0374101			16.7207	16.693	16.6256	16.6333	16.6476	16.6463	12	12	12	30.1	30.1	30.1	43.963	0	38.083	980050000	22	1.30783	Q9NWT1
Q15526	Surfeit locus protein 1	SURF1	0.375187	0.450234	-0.0373793			12.891	12.8931	13.0167	12.8886	12.904	12.8961	3	3	3	16	16	16	33.331	0	7.7515	116970000	4	0.894708	Q15526
P63000;P60763;P15153	Ras-related C3 botulinum toxin substrate 1;Ras-related C3 botulinum toxin substrate 3;Ras-related C3 botulinum toxin substrate 2	RAC1;RAC3;RAC2	0.550314	0.276474	-0.0371367			16.0231	16.0094	16.0146	15.9527	16.0376	15.9453	8	7	7	33.9	28.1	28.1	21.45	0	19.613	1942700000	17	1.24335	P63000;P60763;P15153
Q8WYA6	Beta-catenin-like protein 1	CTNNBL1	1.70308	0.0263987	-0.0369275			16.4137	16.4004	16.3927	16.3752	16.3502	16.3705	14	14	14	23.8	23.8	23.8	65.173	0	32.298	1132700000	23	3.75785	Q8WYA6
Q9NXF1	Testis-expressed sequence 10 protein	TEX10	1.63954	0.0285613	-0.0368296			16.8193	16.8369	16.8491	16.8081	16.7975	16.7892	15	15	15	19.6	19.6	19.6	105.67	0	63.221	3238700000	31	3.5914	Q9NXF1
O95365	Zinc finger and BTB domain-containing protein 7A	ZBTB7A	0.352063	0.479408	-0.0367997			14.2144	14.1862	14.1212	14.1261	14.1999	14.0853	2	2	2	3.9	3.9	3.9	61.438	0	11.059	116530000	3	0.847263	O95365
Q9UIW2;Q9HCM2;O75051	Plexin-A1;Plexin-A4;Plexin-A2	PLXNA1;PLXNA4;PLXNA2	0.393097	0.428947	-0.0365206			14.359	14.3102	14.2299	14.2423	14.2796	14.2676	2	2	2	0.9	0.9	0.9	211.06	0.00051348	3.4034	1447100000	5	0.931151	Q9UIW2;Q9HCM2;O75051
P10620	Microsomal glutathione S-transferase 1	MGST1	0.34733	0.485631	-0.0364304			15.9953	15.9395	15.9001	15.9734	15.8913	15.8609	4	4	4	17.4	17.4	17.4	17.598	0	25.914	644550000	8	0.837492	P10620
P02792	Ferritin light chain	FTL	0.39484	0.426675	-0.0363909			15.8355	15.8527	15.9373	15.8566	15.8664	15.7932	5	5	5	37.1	37.1	37.1	20.019	0	26.615	1147200000	13	0.934686	P02792
P06280	Alpha-galactosidase A	GLA	0.224511	0.66269	-0.0363439			13.0346	13.1359	13.1628	13.0764	12.9878	13.1602	3	3	3	9.6	9.6	9.6	48.766	0	11.851	92302000	7	0.574598	P06280
Q7RTV0	PHD finger-like domain-containing protein 5A	PHF5A	0.451569	0.36101	-0.0363286			16.8111	16.7677	16.6951	16.7256	16.7072	16.7321	8	8	8	76.4	76.4	76.4	12.405	0	40.46	2483300000	27	1.04861	Q7RTV0
P50895	Basal cell adhesion molecule	BCAM	0.379293	0.445302	-0.0363038			15.2053	15.1257	15.1997	15.1793	15.1631	15.0794	12	12	12	25.3	25.3	25.3	67.404	0	45.578	195120000	19	0.903084	P50895
Q5NDL2	EGF domain-specific O-linked N-acetylglucosamine transferase	EOGT	0.391053	0.431638	-0.0362902			13.1168	13.2041	13.164	13.1286	13.1755	13.0719	2	2	2	4.7	4.7	4.7	62.01	0	4.7808	24489000	3	0.927005	Q5NDL2
P10253	Lysosomal alpha-glucosidase;76 kDa lysosomal alpha-glucosidase;70 kDa lysosomal alpha-glucosidase	GAA	2.26891	0.0148526	-0.0361506			16.882	16.8842	16.8918	16.8381	16.8563	16.8551	13	13	13	18.4	18.4	18.4	105.32	0	76.656	967990000	26	5.48419	P10253
Q9UJX2	Cell division cycle protein 23 homolog	CDC23	0.295474	0.558069	-0.0361376			13.8081	13.6968	13.8195	13.796	13.7275	13.6924	2	2	2	3.7	3.7	3.7	68.833	0	6.3796	65519000	3	0.728917	Q9UJX2
P02786	Transferrin receptor protein 1;Transferrin receptor protein 1, serum form	TFRC	0.600083	0.240034	-0.0361112			19.8911	19.8164	19.8063	19.8024	19.7962	19.8068	39	39	39	54.3	54.3	54.3	84.87	0	323.31	30485000000	171	1.34054	P02786;Q9UP52
O94842	TOX high mobility group box family member 4	TOX4	0.654576	0.209239	-0.0360222			16.0512	16.0279	15.9803	15.9599	16.0071	15.9842	7	7	7	14.8	14.8	14.8	66.194	0	44.478	336910000	15	1.4467	O94842;O94900;O15405
Q75N03	E3 ubiquitin-protein ligase Hakai	CBLL1	1.17425	0.062105	-0.0359084			14.2814	14.2699	14.238	14.2254	14.2175	14.2387	2	2	2	3.5	3.5	3.5	54.519	0.0033694	2.3625	55394000	4	2.49743	Q75N03
Q8TDN6	Ribosome biogenesis protein BRX1 homolog	BRIX1	0.493954	0.319647	-0.0358079			17.3569	17.2609	17.268	17.2676	17.2646	17.246	12	12	12	38	38	38	41.401	0	46.428	4887400000	33	1.13263	Q8TDN6
O60832	H/ACA ribonucleoprotein complex subunit 4	DKC1	0.41595	0.402735	-0.0358079			17.5383	17.47	17.4855	17.4966	17.4018	17.4879	18	18	18	36.8	36.8	36.8	57.673	0	106.6	3389200000	32	0.977314	O60832
Q6NSJ5	Volume-regulated anion channel subunit LRRC8E	LRRC8E	0.631487	0.220888	-0.0357822			15.1938	15.2536	15.1685	15.1708	15.162	15.1757	5	5	5	8.4	8.4	8.4	90.246	0	22.203	200390000	9	1.40173	Q6NSJ5
O60499	Syntaxin-10	STX10	0.68004	0.194859	-0.0357396			15.1538	15.0979	15.1271	15.0597	15.091	15.1208	4	4	4	24.5	24.5	24.5	28.114	0	9.3134	100590000	6	1.4963	O60499
Q9H1E5	Thioredoxin-related transmembrane protein 4	TMX4	0.39032	0.432569	-0.0356817			15.1377	15.0714	15.1124	15.1187	15.0887	15.007	2	2	2	7.2	7.2	7.2	38.952	0	7.6229	132680000	4	0.925516	Q9H1E5
Q969V3	Nicalin	NCLN	0.49211	0.321227	-0.0355574			16.6245	16.6035	16.5479	16.5596	16.5922	16.5174	12	12	12	26.3	26.3	26.3	62.974	0	49.267	3215600000	27	1.12899	Q969V3
Q14108	Lysosome membrane protein 2	SCARB2	0.522589	0.295764	-0.0355136			15.9182	15.8796	15.9727	15.8688	15.9121	15.8831	5	5	5	10	10	10	54.29	0	10.523	428070000	9	1.189	Q14108
Q8IXI1	Mitochondrial Rho GTPase 2	RHOT2	0.200688	0.698202	-0.0355021			14.3483	14.5381	14.4788	14.472	14.4428	14.3439	5	5	4	16	16	14.2	68.117	0	51.556	352140000	10	0.520875	Q8IXI1
P01106	Myc proto-oncogene protein	MYC	0.150139	0.774941	-0.0351241			12.5796	12.7542	12.7335	12.6524	12.5377	12.7718	3	3	3	5.9	5.9	5.9	48.804	0.00025967	3.5776	53592000	4	0.402763	P01106
Q15149	Plectin	PLEC	0.922015	0.110275	-0.0350914			20.925	20.9799	20.9325	20.9159	20.9017	20.9145	215	215	209	47.6	47.6	45.9	531.78	0	323.31	32213000000	526	1.97364	Q15149;REV__Q8IWV8
Q86UL3;Q53EU6	Glycerol-3-phosphate acyltransferase 4;Glycerol-3-phosphate acyltransferase 3	AGPAT6;AGPAT9	0.132336	0.799499	-0.0350405			13.0503	13.182	12.9785	12.887	13.1462	13.0724	2	2	2	4.2	4.2	4.2	52.07	0	4.769	48330000	3	0.359591	Q86UL3;Q53EU6
P31937	3-hydroxyisobutyrate dehydrogenase, mitochondrial	HIBADH	0.149589	0.774876	-0.0349846			16.6563	16.6758	16.655	16.6138	16.4841	16.7842	7	7	7	31.2	31.2	31.2	35.329	0	59.674	1247700000	16	0.401442	P31937
Q13586	Stromal interaction molecule 1	STIM1	0.494321	0.319507	-0.0349506			14.8424	14.8023	14.8705	14.8508	14.7804	14.7792	5	5	5	8.6	8.6	8.6	77.422	0	17.685	127620000	9	1.13335	Q13586
P09543	2,3-cyclic-nucleotide 3-phosphodiesterase	CNP	0.374543	0.450958	-0.0348485			16.9663	17.0455	17.0812	17.0263	16.9604	17.0018	18	18	18	47	47	47	47.578	0	97.755	2148400000	41	0.893392	P09543
Q96I51	Williams-Beuren syndrome chromosomal region 16 protein	WBSCR16	0.0931541	0.859224	-0.0347754			12.1902	12.6092	12.5238	12.4291	12.4567	12.333	4	4	4	10.8	10.8	10.8	49.996	0	21.008	169610000	6	0.261043	Q96I51
Q6PIU2	Neutral cholesterol ester hydrolase 1	NCEH1	0.563677	0.265635	-0.0347735			18.4116	18.346	18.3349	18.3208	18.3555	18.3118	14	14	14	42.4	42.4	42.4	45.807	0	323.31	12604000000	55	1.26949	Q6PIU2
Q9Y276	Mitochondrial chaperone BCS1	BCS1L	0.295075	0.558118	-0.0347624			15.8445	15.8925	15.987	15.8723	15.9134	15.8339	7	7	7	19.1	19.1	19.1	47.534	0	30.928	654500000	15	0.72807	Q9Y276
Q9NRL2	Bromodomain adjacent to zinc finger domain protein 1A	BAZ1A	0.52247	0.295769	-0.0346877			16.6153	16.5845	16.5276	16.5154	16.545	16.5628	16	16	16	11.8	11.8	11.8	178.7	0	52.052	617960000	29	1.18876	Q9NRL2
P05026	Sodium/potassium-transporting ATPase subunit beta-1	ATP1B1	0.461667	0.350969	-0.0346705			15.2199	15.127	15.1216	15.1216	15.1315	15.1115	4	4	4	17.5	17.5	17.5	35.061	0	9.9417	123650000	7	1.0687	P05026
Q9Y232	Chromodomain Y-like protein	CDYL	0.486	0.326624	-0.0345802			15.3426	15.2625	15.2598	15.25	15.23	15.2811	6	6	6	13.4	13.4	13.4	66.481	0	24.436	344280000	10	1.11692	Q9Y232
Q5BJD5	Transmembrane protein 41B	TMEM41B	0.638409	0.217709	-0.0345755			15.0384	14.9676	14.9882	14.9793	14.9389	14.9723	2	2	2	5.2	5.2	5.2	32.513	0.000998	2.8913	222060000	6	1.41521	Q5BJD5
Q9BQ75	Protein CMSS1	CMSS1	0.333846	0.503387	-0.0344124			14.7038	14.6112	14.6816	14.5681	14.6521	14.6731	2	2	2	5.4	5.4	5.4	31.884	0.007404	1.9635	174620000	4	0.809539	Q9BQ75
Q8NEJ9	Neuroguidin	NGDN	0.649218	0.212727	-0.0343361			15.8686	15.8444	15.8044	15.7756	15.8144	15.8244	6	6	6	25.7	25.7	25.7	35.894	0	64.04	820790000	12	1.43626	Q8NEJ9
P22087	rRNA 2-O-methyltransferase fibrillarin	FBL	0.780744	0.153024	-0.0343011			17.9114	17.8668	17.8492	17.8559	17.8274	17.8412	19	19	17	51.4	51.4	43.3	33.784	0	279.01	8146600000	61	1.69318	P22087
P15529	Membrane cofactor protein	CD46	0.347064	0.485867	-0.0342973			15.8907	15.8355	15.7574	15.7882	15.7732	15.8193	2	2	2	5.9	5.9	5.9	43.747	0	7.1942	309150000	7	0.836942	P15529
Q9HCS7	Pre-mRNA-splicing factor SYF1	XAB2	0.318669	0.523482	-0.0342073			15.3118	15.3838	15.43	15.3939	15.3272	15.302	10	10	10	16	16	16	100.01	0	100.36	452500000	15	0.777851	Q9HCS7
Q9UPN3	Microtubule-actin cross-linking factor 1, isoforms 1/2/3/5	MACF1	0.114735	0.828733	-0.0340729			12.1176	12.3806	12.3544	12.372	12.1367	12.2416	13	10	10	2.1	1.8	1.8	838.3	0	25.414	93379000	15	0.315964	Q9UPN3
Q8N442	Translation factor GUF1, mitochondrial	GUF1	0.258909	0.611321	-0.0340608			13.9591	13.8221	13.8611	13.8569	13.8979	13.7853	4	4	4	7	7	7	74.327	0	9.5468	74172000	5	0.650363	Q8N442
P32321	Deoxycytidylate deaminase	DCTD	0.282507	0.574951	-0.0339441			14.3571	14.3834	14.2727	14.247	14.2966	14.3678	4	4	4	23.6	23.6	23.6	20.016	0	18.623	225390000	6	0.70127	P32321
P10301	Ras-related protein R-Ras	RRAS	0.614579	0.229887	-0.0337222			15.4733	15.4076	15.447	15.4345	15.3808	15.4114	8	5	5	41.3	26.6	26.6	23.48	0	15.52	701250000	10	1.3688	P10301
P24311	Cytochrome c oxidase subunit 7B, mitochondrial	COX7B	0.206851	0.690228	-0.0336997			13.6168	13.4645	13.4768	13.4073	13.5131	13.5367	2	2	2	10	10	10	9.1604	0.0045227	2.2568	887200000	7	0.534881	P24311
Q969S9	Ribosome-releasing factor 2, mitochondrial	GFM2	0.397608	0.423087	-0.0336711			14.1822	14.2428	14.177	14.2123	14.1756	14.1132	6	6	6	9.2	9.2	9.2	86.6	0	29.599	417790000	13	0.940292	Q969S9
Q13151	Heterogeneous nuclear ribonucleoprotein A0	HNRNPA0	0.440276	0.374972	-0.0335445			18.7856	18.7026	18.6987	18.6809	18.6775	18.728	14	14	14	47.9	47.9	47.9	30.84	0	220.11	30292000000	78	1.02609	Q13151
Q4KMP7	TBC1 domain family member 10B	TBC1D10B	0.202092	0.696269	-0.0335245			13.1994	13.0195	13.1612	13.0273	13.1321	13.1201	4	4	4	7.9	7.9	7.9	87.198	0	11.492	246820000	5	0.524072	Q4KMP7
P61224;A6NIZ1	Ras-related protein Rap-1b;Ras-related protein Rap-1b-like protein	RAP1B	0.877148	0.121327	-0.033486			17.549	17.5176	17.5022	17.5087	17.4698	17.4899	10	10	4	69	69	32.1	20.825	0	122.52	7236300000	38	1.88382	P61224;A6NIZ1
Q9ULR0	Pre-mRNA-splicing factor ISY1 homolog	ISY1	0.269527	0.59525	-0.0332963			15.3079	15.2793	15.2182	15.2547	15.2957	15.155	6	6	6	17.2	17.2	17.2	32.992	0	13.578	250020000	12	0.673367	Q9ULR0
O95363	Phenylalanine--tRNA ligase, mitochondrial	FARS2	0.311831	0.533681	-0.0331052			13.1555	13.2618	13.1748	13.1275	13.2204	13.145	5	5	5	12	12	12	52.356	0	11.559	117460000	8	0.76349	O95363
Q9BU23	Lipase maturation factor 2	LMF2	0.324914	0.51642	-0.0329672			14.6971	14.6182	14.5567	14.6034	14.5727	14.5969	2	2	2	4	4	4	79.697	0	7.423	90765000	4	0.79092	Q9BU23
Q16134	Electron transfer flavoprotein-ubiquinone oxidoreductase, mitochondrial	ETFDH	0.611688	0.23105	-0.0329606			14.2498	14.2464	14.2516	14.2622	14.2062	14.1805	5	5	5	10.2	10.2	10.2	68.495	0	20.396	84748000	8	1.36316	Q16134
Q15648	Mediator of RNA polymerase II transcription subunit 1	MED1	0.397522	0.423087	-0.0329583			13.9969	14.0482	14.0403	14.0377	13.9345	14.0143	4	4	4	2.7	2.7	2.7	168.48	0	8.0135	74093000	8	0.940118	Q15648
Q16799	Reticulon-1	RTN1	0.46022	0.352315	-0.0328592			16.3225	16.2796	16.2252	16.2664	16.2237	16.2387	8	8	8	12.8	12.8	12.8	83.617	0	22.794	361560000	12	1.06583	Q16799
Q96GD4	Aurora kinase B	AURKB	0.433102	0.381889	-0.0328134			15.2065	15.1305	15.1096	15.1432	15.1028	15.1021	3	3	3	10.2	10.2	10.2	39.31	0	11.521	325760000	10	1.01174	Q96GD4
Q9H0U3	Magnesium transporter protein 1	MAGT1	0.558358	0.269734	-0.0327295			15.2174	15.1645	15.1846	15.1343	15.1361	15.1979	4	4	4	11.6	11.6	11.6	38.036	0	5.6888	176470000	5	1.25909	Q9H0U3
P08651	Nuclear factor 1 C-type	NFIC	0.220833	0.668434	-0.0326519			14.5208	14.4254	14.3887	14.372	14.4965	14.3684	3	3	3	8.9	8.9	8.9	55.674	0	25.507	200510000	6	0.566376	P08651
Q9UKK6;Q9NPJ8	NTF2-related export protein 1;NTF2-related export protein 2	NXT1;NXT2	0.253472	0.619193	-0.0326195			13.9835	13.8569	13.8324	13.8716	13.8181	13.8852	2	2	2	21.4	21.4	21.4	15.847	0	4.1626	93681000	3	0.638516	Q9UKK6;Q9NPJ8
P63218	Guanine nucleotide-binding protein G(I)/G(S)/G(O) subunit gamma-5	GNG5	0.271812	0.592144	-0.0326106			14.4517	14.2972	14.4245	14.3716	14.3524	14.3515	3	3	3	63.2	63.2	63.2	7.3184	0	49.29	725080000	5	0.678297	P63218
Q96HS1	Serine/threonine-protein phosphatase PGAM5, mitochondrial	PGAM5	0.746238	0.164768	-0.0324726			17.1358	17.0794	17.1256	17.095	17.0619	17.0864	14	14	14	55.7	55.7	55.7	32.004	0	55.036	2223300000	41	1.62553	Q96HS1
Q5VT52	Regulation of nuclear pre-mRNA domain-containing protein 2	RPRD2	0.852302	0.128373	-0.0324567			16.6675	16.624	16.6328	16.6257	16.6148	16.5865	10	10	10	10.3	10.3	10.3	156.02	0	68.163	877920000	23	1.83441	Q5VT52
Q02978	Mitochondrial 2-oxoglutarate/malate carrier protein	SLC25A11	0.435309	0.379534	-0.0323954			15.8098	15.705	15.768	15.7344	15.7101	15.7411	9	9	9	28.3	28.3	28.3	34.061	0	39.99	757160000	14	1.01616	Q02978
O75533	Splicing factor 3B subunit 1	SF3B1	0.964475	0.10017	-0.032355			19.2319	19.2586	19.2631	19.2392	19.1966	19.2208	48	48	48	40.5	40.5	40.5	145.83	0	323.31	13222000000	137	2.05942	O75533
Q6PML9	Zinc transporter 9	SLC30A9	0.256862	0.612981	-0.0323168			12.9886	13.0506	12.9905	12.9904	12.8928	13.0495	3	3	3	4.8	4.8	4.8	63.514	0	3.9096	44326000	3	0.645909	Q6PML9
Q96S97	Myeloid-associated differentiation marker	MYADM	2.06655	0.0168628	-0.0322218			15.5438	15.5386	15.5394	15.5023	15.5214	15.5014	3	3	3	12.7	12.7	12.7	35.273	0	50.883	589630000	11	4.81096	Q96S97
Q86XH1	IQ and AAA domain-containing protein 1	IQCA1	0.118181	0.822472	-0.0322113			13.409	13.4571	13.217	13.3164	13.4503	13.2197	2	2	2	2.7	2.7	2.7	95.34	0	6.2154	31406000	2	0.324584	Q86XH1
P68133;P68032;P63267;P62736	Actin, alpha skeletal muscle;Actin, alpha cardiac muscle 1;Actin, gamma-enteric smooth muscle;Actin, aortic smooth muscle	ACTA1;ACTC1;ACTG2;ACTA2	0.129894	0.802829	-0.0321865			17.9561	18.2174	18.1855	18.1652	18.0462	18.0511	18	2	2	41.4	10.3	10.3	42.051	0	9.5765	44529000000	49	0.353597	P68133;P68032;P63267;P62736
P27348	14-3-3 protein theta	YWHAQ	0.328335	0.510932	-0.032156			19.2501	19.3848	19.3365	19.3079	19.2806	19.2864	16	12	12	66.1	58.4	58.4	27.764	0	323.31	24739000000	86	0.798061	P27348
Q86V81	THO complex subunit 4	ALYREF	0.961045	0.100982	-0.0321445			17.6338	17.6301	17.6422	17.6337	17.5895	17.5866	11	11	11	50.2	50.2	50.2	26.888	0	200.22	10390000000	53	2.05246	Q86V81
Q08257	Quinone oxidoreductase	CRYZ	0.656371	0.208346	-0.0318483			16.7109	16.6576	16.6675	16.6513	16.6696	16.6195	12	12	12	41.6	41.6	41.6	35.206	0	50.587	1656800000	24	1.4502	Q08257
P33552	Cyclin-dependent kinases regulatory subunit 2	CKS2	0.288677	0.566728	-0.0317698			13.1276	13.0255	13.0311	13.0888	13.0031	12.9969	2	2	2	13.9	13.9	13.9	9.8602	0	5.2031	44446000	3	0.714452	P33552
Q15434;P29558	RNA-binding motif, single-stranded-interacting protein 2;RNA-binding motif, single-stranded-interacting protein 1	RBMS2;RBMS1	0.123098	0.813772	-0.0317205			12.1892	12.4128	12.3432	12.1555	12.3118	12.3827	2	2	2	5.7	5.7	5.7	43.958	0	7.0835	24996000	3	0.336815	Q15434;P29558
Q8N983	39S ribosomal protein L43, mitochondrial	MRPL43	0.149928	0.77439	-0.0316798			13.1884	13.2259	13.2176	13.172	13.0476	13.3173	3	3	3	13.5	13.5	13.5	23.431	0	6.1414	412910000	6	0.402257	Q8N983
Q13084	39S ribosomal protein L28, mitochondrial	MRPL28	0.566874	0.263458	-0.0314989			16.0354	16.0114	16.0734	16.0064	16.0388	15.9805	8	8	8	31.2	31.2	31.2	30.156	0	10.628	755320000	13	1.27573	Q13084
O15400	Syntaxin-7	STX7	0.268865	0.596258	-0.031428			14.0064	13.9198	13.8663	13.8821	13.8715	13.9446	3	3	3	12.3	12.3	12.3	29.815	0	10.256	51234000	3	0.67194	O15400
O95478	Ribosome biogenesis protein NSA2 homolog	NSA2	0.225937	0.660441	-0.0314032			16.236	16.0591	16.1149	16.1044	16.1318	16.0795	9	9	9	33.8	33.8	33.8	30.065	0	27.783	1554200000	20	0.577779	O95478
Q6ZRS2	Helicase SRCAP	SRCAP	0.579066	0.25455	-0.0312138			15.339	15.3222	15.3762	15.2796	15.3391	15.325	8	8	8	2.7	2.7	2.7	343.55	0	20.986	137170000	13	1.29954	Q6ZRS2
Q7Z2W9	39S ribosomal protein L21, mitochondrial	MRPL21	0.371615	0.453719	-0.0312026			13.7979	13.816	13.7943	13.8113	13.8005	13.7028	5	5	5	26.3	26.3	26.3	22.814	0	12.514	296790000	9	0.887409	Q7Z2W9
Q96Q11	CCA tRNA nucleotidyltransferase 1, mitochondrial	TRNT1	0.552767	0.274256	-0.031188			15.317	15.3838	15.3729	15.3354	15.3454	15.2993	8	8	8	24.2	24.2	24.2	50.127	0	41.846	349280000	10	1.24815	Q96Q11
Q5JPH6	Probable glutamate--tRNA ligase, mitochondrial	EARS2	0.445856	0.368284	-0.0310685			14.5208	14.4547	14.5104	14.4887	14.4208	14.4833	4	4	4	7.1	7.1	7.1	58.688	0	9.2353	120970000	6	1.03723	Q5JPH6
Q96J01	THO complex subunit 3	THOC3	0.60292	0.237816	-0.0310478			17.1861	17.1768	17.1502	17.0997	17.1657	17.1546	11	11	11	29.1	29.1	29.1	38.771	0	29.776	2725300000	29	1.34607	Q96J01
P40189	Interleukin-6 receptor subunit beta	IL6ST	0.120458	0.818141	-0.0310011			12.6218	12.7673	12.9235	12.686	12.8054	12.7282	2	2	2	2.3	2.3	2.3	103.54	0	4.3779	11463000	3	0.330258	P40189
P54725	UV excision repair protein RAD23 homolog A	RAD23A	0.136773	0.792554	-0.0309553			12.684	12.8434	12.9109	12.6869	12.8539	12.8047	6	3	3	15.2	10.5	10.5	39.609	0	12.388	339390000	8	0.370437	P54725
O43464	Serine protease HTRA2, mitochondrial	HTRA2	0.136896	0.792657	-0.0309467			13.768	13.6101	13.631	13.6188	13.5336	13.7638	3	3	3	6.6	6.6	6.6	48.84	0	4.6441	98771000	4	0.370737	O43464
Q86VM9	Zinc finger CCCH domain-containing protein 18	ZC3H18	0.322633	0.519039	-0.0308297			17.9815	17.8989	17.8568	17.8606	17.876	17.9081	21	21	21	22.2	22.2	22.2	106.38	0	58.089	3026900000	54	0.786151	Q86VM9
Q03519	Antigen peptide transporter 2	TAP2	0.387443	0.436005	-0.0308199			15.4756	15.4545	15.5502	15.437	15.4568	15.4941	6	6	6	10.5	10.5	10.5	75.663	0	22.871	328460000	12	0.919673	Q03519
Q14CZ7	FAST kinase domain-containing protein 3	FASTKD3	0.302941	0.545898	-0.030811			14.6775	14.5468	14.5992	14.5445	14.5968	14.5898	2	2	2	2.3	2.3	2.3	75.688	0.00026062	3.6622	49137000	4	0.74474	Q14CZ7
Q8IWX8	Calcium homeostasis endoplasmic reticulum protein	CHERP	0.788727	0.150549	-0.0305125			17.5065	17.493	17.4493	17.4435	17.455	17.4587	15	15	15	20.3	20.3	20.3	103.7	0	105.19	1334600000	31	1.70886	Q8IWX8
Q9NZC3	Glycerophosphodiester phosphodiesterase 1	GDE1	0.229771	0.655047	-0.0305026			12.9533	12.9099	12.7978	12.8826	12.8778	12.8092	2	2	2	7.9	7.9	7.9	37.718	0	6.9828	41821000	3	0.586316	Q9NZC3
Q9UIF9	Bromodomain adjacent to zinc finger domain protein 2A	BAZ2A	0.276297	0.584633	-0.0303923			13.9632	13.8231	13.8756	13.8518	13.8881	13.8307	5	5	5	3.5	3.5	3.5	211.2	0	22.84	97645000	6	0.68795	Q9UIF9
Q9UHQ4	B-cell receptor-associated protein 29	BCAP29	0.113529	0.829639	-0.0301657			12.6495	12.7421	12.7734	12.5581	12.86	12.6564	2	2	2	7.5	7.5	7.5	28.32	0.00051706	3.5106	44216000	3	0.312938	Q9UHQ4
Q5TDH0	Protein DDI1 homolog 2	DDI2	0.149946	0.774786	-0.0299927			12.6344	12.8774	12.7589	12.7703	12.7274	12.683	3	3	3	10.5	10.5	10.5	44.522	0	4.1959	41370000	4	0.402302	Q5TDH0
Q9H3H3	UPF0696 protein C11orf68	C11orf68	0.229353	0.655375	-0.0297874			11.8702	11.7382	11.8695	11.7671	11.7739	11.8476	1	1	1	4	4	4	27.354	0.0024219	2.49	18470000	1	0.585387	Q9H3H3
Q68D10	Protein SPT2 homolog	SPTY2D1	0.19547	0.705665	-0.0297419			14.1332	14.0884	13.9968	13.9604	14.0676	14.1012	5	5	5	6.3	6.3	6.3	75.598	0	8.2716	45178000	5	0.508956	Q68D10
O43504	Ragulator complex protein LAMTOR5	LAMTOR5	0.269872	0.59487	-0.0297022			13.7775	13.8272	13.8884	13.8435	13.8177	13.7427	3	3	3	59.3	59.3	59.3	9.6138	0	34.945	225260000	3	0.674113	O43504
Q7Z434	Mitochondrial antiviral-signaling protein	MAVS	0.354278	0.476023	-0.0296043			14.6753	14.6409	14.7359	14.6963	14.6342	14.6328	7	7	7	23.3	23.3	23.3	56.527	0	47.592	252650000	14	0.851827	Q7Z434
Q12872	Splicing factor, suppressor of white-apricot homolog	SFSWAP	0.318349	0.524085	-0.0295849			13.614	13.6049	13.636	13.604	13.6437	13.5185	6	6	6	6.3	6.3	6.3	104.82	0	9.142	142200000	8	0.777179	Q12872
P42696	RNA-binding protein 34	RBM34	0.489325	0.323521	-0.0294577			17.0722	17.0019	16.9999	16.9865	16.982	17.0172	14	14	14	33.7	33.7	33.7	48.564	0	45.063	823490000	31	1.12349	P42696
O43823	A-kinase anchor protein 8	AKAP8	0.503868	0.310355	-0.0292829			16.4126	16.358	16.328	16.3332	16.3295	16.3481	10	10	10	18.2	18.2	18.2	76.107	0	40.132	1222400000	25	1.15217	O43823
Q9BQ69	O-acetyl-ADP-ribose deacetylase MACROD1	MACROD1	0.0707081	0.893033	-0.0288305			10.7146	10.8695	10.8527	10.6605	10.6386	11.0511	2	2	2	5.5	5.5	5.5	35.505	0.0012401	2.7853	65221000	4	0.202031	Q9BQ69
Q9H0P0	Cytosolic 5-nucleotidase 3A	NT5C3A	0.391236	0.431542	-0.0288188			14.6189	14.6009	14.6383	14.6222	14.5323	14.6171	5	5	5	17.9	17.9	17.9	37.948	0	18.615	364080000	8	0.927375	Q9H0P0
P26373	60S ribosomal protein L13	RPL13	0.404877	0.414891	-0.028808			18.2415	18.3284	18.2525	18.2601	18.2199	18.256	15	15	15	47.9	47.9	47.9	24.261	0	70.689	18399000000	74	0.954991	P26373
Q96C57	Uncharacterized protein C12orf43	C12orf43	0.160783	0.757346	-0.0286945			13.4899	13.4913	13.4985	13.5979	13.4083	13.3874	3	3	3	21.8	21.8	21.8	28.17	0	23.82	42943000	4	0.428155	Q96C57
Q8IYB3	Serine/arginine repetitive matrix protein 1	SRRM1	0.172367	0.737949	-0.0285123			16.5801	16.5655	16.4605	16.4681	16.4464	16.6061	7	7	7	6.6	6.6	6.6	102.33	0	22.058	1268900000	24	0.455456	Q8IYB3
Q86UT6	NLR family member X1	NLRX1	0.111479	0.833102	-0.0283813			12.0309	11.8524	12.1017	11.9948	12.0441	11.8608	1	1	1	1.7	1.7	1.7	107.61	0	5.5911	55920000	1	0.307782	Q86UT6
Q96QC0	Serine/threonine-protein phosphatase 1 regulatory subunit 10	PPP1R10	0.334264	0.502544	-0.0283311			16.9357	16.8331	16.8608	16.8647	16.8146	16.8654	15	15	15	19.4	19.4	19.4	99.057	0	41.901	781630000	30	0.810408	Q96QC0
Q06787	Fragile X mental retardation protein 1	FMR1	0.328172	0.511253	-0.0283152			15.4932	15.4827	15.454	15.3922	15.4447	15.5081	11	9	9	17.1	14.6	14.6	71.174	0	21.984	2552900000	15	0.79772	Q06787
P51151	Ras-related protein Rab-9A	RAB9A	0.305031	0.542817	-0.0282418			14.4565	14.4052	14.4403	14.3527	14.394	14.4705	3	3	3	18.9	18.9	18.9	22.837	0	12.56	201530000	6	0.749157	P51151;Q9NP90
P63165	Small ubiquitin-related modifier 1	SUMO1	0.277586	0.582591	-0.0281884			15.1079	15.0237	15.0742	14.9771	15.0858	15.0584	5	5	5	42.6	42.6	42.6	11.557	0	8.6254	1235300000	10	0.690721	P63165
Q9GZR7	ATP-dependent RNA helicase DDX24	DDX24	0.232811	0.651025	-0.0281804			18.4624	18.3836	18.3497	18.3604	18.3175	18.4333	26	26	26	32.2	32.2	32.2	96.331	0	233.34	3715300000	63	0.593065	Q9GZR7
Q5VWZ2	Lysophospholipase-like protein 1	LYPLAL1	0.405931	0.413571	-0.0277936			13.7184	13.6927	13.6349	13.6254	13.6597	13.6775	3	3	3	12.7	12.7	12.7	26.316	0	8.6301	96404000	5	0.957119	Q5VWZ2
P78347	General transcription factor II-I	GTF2I	0.850714	0.128786	-0.0277545			18.5894	18.5577	18.5488	18.5208	18.5507	18.5411	41	41	41	46.1	46.1	46.1	112.42	0	248.23	9289000000	104	1.83126	P78347
Q9H9B1	Histone-lysine N-methyltransferase EHMT1	EHMT1	0.208848	0.686794	-0.0276362			14.3746	14.2992	14.3032	14.2772	14.3843	14.2326	8	7	7	8.6	7.9	7.9	141.46	0	26.815	225960000	11	0.539402	Q9H9B1
Q969N2	GPI transamidase component PIG-T	PIGT	0.0937758	0.859461	-0.0274204			11.7822	11.7435	12.0031	11.9475	11.7528	11.7463	4	4	4	6.1	6.1	6.1	65.699	0	5.6244	110600000	7	0.262648	Q969N2
Q10472	Polypeptide N-acetylgalactosaminyltransferase 1;Polypeptide N-acetylgalactosaminyltransferase 1 soluble form	GALNT1	0.244481	0.631702	-0.0273418			13.3818	13.263	13.3697	13.3534	13.3043	13.2748	3	3	3	6.1	6.1	6.1	64.218	0	8.7489	35615000	5	0.618824	Q10472
Q99943	1-acyl-sn-glycerol-3-phosphate acyltransferase alpha	AGPAT1	0.264938	0.602623	-0.0273259			14.447	14.4863	14.3992	14.352	14.4434	14.4552	3	3	3	13.8	13.8	13.8	31.716	0	13.239	112470000	4	0.663447	Q99943
P02462	Collagen alpha-1(IV) chain;Arresten	COL4A1	0.100727	0.848768	-0.0270529			11.2345	11.0356	11.2836	11.24	11.0417	11.1908	1	1	1	0.9	0.9	0.9	160.61	0	3.9766	7368400	1	0.280505	P02462
O95235	Kinesin-like protein KIF20A	KIF20A	0.349229	0.482723	-0.0268936			16.1209	16.1043	16.0662	16.1176	16.0222	16.0709	14	14	14	13.9	13.9	13.9	100.28	0	48.087	529190000	24	0.841415	O95235;P35663
Q9H0S4	Probable ATP-dependent RNA helicase DDX47	DDX47	0.528462	0.291122	-0.0267868			17.0945	17.0432	17.1126	17.0567	17.0425	17.0707	11	11	11	30.3	30.3	30.3	50.646	0	78.661	6332100000	30	1.20053	Q9H0S4
Q9Y5P6	Mannose-1-phosphate guanyltransferase beta	GMPPB	0.0738768	0.88938	-0.0267239			11.8175	11.8204	12.0018	11.7114	11.7753	12.0728	2	2	2	6.1	6.1	6.1	39.834	0.0071826	1.9766	12946000	2	0.210488	Q9Y5P6
Q13017	Rho GTPase-activating protein 5	ARHGAP5	0.137349	0.792355	-0.0266158			14.3808	14.2976	14.4416	14.3647	14.4372	14.2382	3	3	3	1.9	1.9	1.9	172.46	0	6.0699	66891000	4	0.371842	Q13017
Q13823	Nucleolar GTP-binding protein 2	GNL2	1.26779	0.0514152	-0.0265032			16.7734	16.7601	16.7621	16.7379	16.7237	16.7545	15	15	15	25.4	25.4	25.4	83.654	0	71.387	1355300000	34	2.7021	Q13823
Q9UEU0	Vesicle transport through interaction with t-SNAREs homolog 1B	VTI1B	0.257272	0.612715	-0.0263354			14.618	14.5759	14.562	14.6331	14.5243	14.5196	6	6	6	36.2	36.2	36.2	26.688	0	25.957	166600000	12	0.646801	Q9UEU0
Q5JSH3	WD repeat-containing protein 44	WDR44	0.104943	0.842583	-0.0262849			11.1526	11.4059	11.2165	11.1415	11.2468	11.3079	3	3	3	4.7	4.7	4.7	101.37	0	7.0433	19432000	5	0.291249	Q5JSH3
Q9BX95	Sphingosine-1-phosphate phosphatase 1	SGPP1	0.131668	0.799915	-0.0262108			12.122	12.1732	12.0487	12.1619	12.1418	11.9616	3	3	3	8.6	8.6	8.6	49.107	0	8.9314	89039000	5	0.357954	Q9BX95
Q9HD45	Transmembrane 9 superfamily member 3	TM9SF3	0.365665	0.460098	-0.0261993			16.6285	16.5574	16.531	16.533	16.5563	16.549	7	7	7	9.7	9.7	9.7	67.887	0	19.979	1224100000	22	0.875226	Q9HD45
Q9NW64	Pre-mRNA-splicing factor RBM22	RBM22	1.46448	0.0379117	-0.0261402			17.4029	17.3855	17.3763	17.3566	17.3661	17.3636	12	12	12	31	31	31	46.895	0	217.31	1763900000	28	3.15594	Q9NW64
Q9UJ83	2-hydroxyacyl-CoA lyase 1	HACL1	0.450452	0.362191	-0.0260709			16.1071	16.0488	16.0438	16.0264	16.0258	16.0694	10	10	10	21.3	21.3	21.3	63.728	0	41.944	459220000	23	1.04639	Q9UJ83
Q9NRX1	RNA-binding protein PNO1	PNO1	0.960974	0.100938	-0.0259412			15.0982	15.0605	15.0756	15.0637	15.0506	15.0421	6	6	6	29.8	29.8	29.8	27.924	0	48.451	573610000	10	2.05232	Q9NRX1
O75528	Transcriptional adapter 3	TADA3	0.093373	0.85932	-0.0257581			11.6622	11.7976	11.8403	11.6302	11.6904	11.9023	2	2	2	4.6	4.6	4.6	48.902	0	5.024	36488000	4	0.261608	O75528
P33240	Cleavage stimulation factor subunit 2	CSTF2	0.637267	0.218085	-0.0256198			14.4913	14.5026	14.5111	14.4446	14.4796	14.5039	13	7	7	29.8	16.8	16.8	60.959	0	39.547	2224700000	14	1.41299	P33240
P0C221	Coiled-coil domain-containing protein 175	CCDC175	0.0522519	0.92058	-0.0253356			12.7387	12.6407	12.4715	12.8861	12.4577	12.4312	1	1	1	1.1	1.1	1.1	93.625	0.0024319	2.5424	671110000	4	0.15187	P0C221
Q5C9Z4	Nucleolar MIF4G domain-containing protein 1	NOM1	0.377764	0.446925	-0.0253353			16.7634	16.6994	16.694	16.6644	16.6923	16.724	16	16	16	20.2	20.2	20.2	96.256	0	61.401	639920000	36	0.899966	Q5C9Z4
Q9BTV4	Transmembrane protein 43	TMEM43	0.282522	0.575055	-0.0252431			17.0838	16.9825	17.0005	16.9625	17.0055	17.023	11	11	11	34.8	34.8	34.8	44.875	0	62.341	3039900000	26	0.701302	Q9BTV4
Q8N1F7	Nuclear pore complex protein Nup93	NUP93	2.33021	0.014069	-0.0251929			18.428	18.4158	18.4175	18.3947	18.3917	18.3993	32	32	32	40.2	40.2	40.2	93.487	0	110.81	5772400000	88	5.70222	Q8N1F7
Q9UKF6	Cleavage and polyadenylation specificity factor subunit 3	CPSF3	0.387908	0.435655	-0.0250746			15.0411	15.0597	15.0631	15.0692	15.0399	14.9796	6	6	6	10.4	10.4	10.4	77.485	0	14.816	273820000	8	0.920618	Q9UKF6
Q8WWY3	U4/U6 small nuclear ribonucleoprotein Prp31	PRPF31	0.322762	0.518989	-0.0250727			18.0445	17.9713	17.9512	17.9458	17.9531	17.9928	17	17	17	30.7	30.7	30.7	55.455	0	64.572	1678100000	39	0.786419	Q8WWY3
Q9BUR5	Apolipoprotein O	APOO	0.137308	0.79217	-0.0249856			15.6498	15.5922	15.627	15.6566	15.468	15.6694	3	3	3	18.2	18.2	18.2	22.284	0	20.762	293900000	8	0.37174	Q9BUR5
Q05048	Cleavage stimulation factor subunit 1	CSTF1	0.491656	0.321271	-0.0249252			16.0931	16.0507	16.0929	16.0805	16.059	16.0223	10	10	10	30.4	30.4	30.4	48.357	0	49.84	890900000	25	1.12809	Q05048
O60488	Long-chain-fatty-acid--CoA ligase 4	ACSL4	0.367106	0.459461	-0.0246684			17.6333	17.5984	17.5521	17.5507	17.6004	17.5587	18	16	16	34.2	32.6	32.6	79.187	0	144.18	2053100000	32	0.878179	O60488
O94851	Protein-methionine sulfoxide oxidase MICAL2	MICAL2	0.166899	0.747467	-0.0246455			12.2091	12.3472	12.2541	12.2503	12.3088	12.1774	4	3	3	4.3	3	3	126.69	0	8.0258	33887000	6	0.442611	O94851
O14828	Secretory carrier-associated membrane protein 3	SCAMP3	0.338647	0.496398	-0.0245241			16.7812	16.7233	16.6848	16.7077	16.7221	16.6861	12	12	12	28.8	28.8	28.8	38.287	0	77.012	1635700000	29	0.819512	O14828
P24468;P10589	COUP transcription factor 2;COUP transcription factor 1	NR2F2;NR2F1	0.764925	0.157835	-0.0243931			14.7145	14.6701	14.7006	14.6821	14.6594	14.6705	7	7	7	16.7	16.7	16.7	45.571	0	13.569	107360000	10	1.66214	P24468;P10589;P10588
Q9NVH1	DnaJ homolog subfamily C member 11	DNAJC11	0.180013	0.728506	-0.0243587			14.0951	13.9998	14.0977	13.9876	14.1187	14.0132	5	5	5	10.4	10.4	10.4	63.277	0	33.106	1251600000	10	0.473298	Q9NVH1
Q8IW45	ATP-dependent (S)-NAD(P)H-hydrate dehydratase	CARKD	0.114615	0.828681	-0.0242275			12.4558	12.4517	12.3507	12.5313	12.3118	12.3425	1	1	1	2.6	2.6	2.6	36.576	0.0045217	2.2508	6444500	1	0.315664	Q8IW45
Q9H6R0	Putative ATP-dependent RNA helicase DHX33	DHX33	0.156319	0.764464	-0.0240428			14.3293	14.2516	14.1557	14.2061	14.2762	14.1822	5	5	5	6.4	6.4	6.4	78.873	0	8.6556	97823000	8	0.417543	Q9H6R0
Q96T88	E3 ubiquitin-protein ligase UHRF1	UHRF1	0.379685	0.44512	-0.0238934			17.2569	17.1845	17.1827	17.1645	17.1907	17.1973	25	25	22	36.4	36.4	33.5	89.813	0	164.86	3194700000	59	0.903884	Q96T88
P33121	Long-chain-fatty-acid--CoA ligase 1	ACSL1	0.257056	0.612897	-0.023578			15.6782	15.6485	15.6683	15.67	15.6833	15.571	7	7	7	12.3	12.3	12.3	77.942	0	32.83	328070000	12	0.646332	P33121
Q96AB3	Isochorismatase domain-containing protein 2, mitochondrial	ISOC2	0.190382	0.712941	-0.0235758			13.2942	13.3676	13.293	13.2469	13.3752	13.262	1	1	1	7.8	7.8	7.8	22.337	0	7.5131	109510000	1	0.497278	Q96AB3
P50613	Cyclin-dependent kinase 7	CDK7	0.40772	0.411513	-0.0235659			15.281	15.2193	15.2213	15.2144	15.2422	15.1945	5	5	5	19.1	19.1	19.1	39.038	0	37.582	140380000	8	0.96073	P50613;Q9C098
P25325	3-mercaptopyruvate sulfurtransferase	MPST	0.398214	0.422578	-0.0234534			16.2267	16.2024	16.1674	16.1401	16.1991	16.1869	5	5	5	17.2	17.2	17.2	33.178	0	12.205	248630000	10	0.941519	P25325
Q01650	Large neutral amino acids transporter small subunit 1	SLC7A5	0.223803	0.663667	-0.0234261			14.8918	14.7675	14.8807	14.8351	14.8308	14.8039	3	3	3	7.3	7.3	7.3	55.01	0	58.05	1039000000	13	0.573019	Q01650
Q09028	Histone-binding protein RBBP4	RBBP4	1.35734	0.0439364	-0.0233974			18.0266	18.0028	18.0262	17.9962	17.9974	17.9917	13	13	6	30.8	30.8	20	47.655	0	68.262	8753000000	58	2.90448	Q09028
O43143	Pre-mRNA-splicing factor ATP-dependent RNA helicase DHX15	DHX15	0.685198	0.192787	-0.0233657			18.6853	18.6662	18.6451	18.6514	18.6534	18.6216	35	35	35	44.7	44.7	44.7	90.932	0	160.7	11603000000	104	1.50636	O43143
P01130	Low-density lipoprotein receptor	LDLR	0.513243	0.302512	-0.0233625			15.5478	15.5624	15.5678	15.5187	15.5152	15.574	8	8	8	10.3	10.3	10.3	95.375	0	16.11	129770000	13	1.17063	P01130
Q8NDT2	Putative RNA-binding protein 15B	RBM15B	0.388198	0.435507	-0.0232191			14.4147	14.421	14.3884	14.3406	14.4188	14.395	5	2	2	4.4	1.7	1.7	97.204	0.00076065	3.2099	28415000	3	0.921208	Q8NDT2
Q14498	RNA-binding protein 39	RBM39	0.608991	0.233403	-0.0232156			17.6629	17.6894	17.6507	17.6652	17.6468	17.6214	15	15	15	29.8	29.8	29.8	59.379	0	217.52	5908300000	53	1.35791	Q14498
Q99426	Tubulin-folding cofactor B	TBCB	0.139276	0.789341	-0.0232102			14.9254	15.0803	14.9792	14.997	15.028	14.8903	6	6	6	25	25	25	27.325	0	34.93	409000000	16	0.376529	Q99426
Q7RTP6	Protein-methionine sulfoxide oxidase MICAL3	MICAL3	0.321882	0.51975	-0.0231422			12.2645	12.2775	12.3539	12.2752	12.2589	12.2923	5	5	4	2.7	2.7	2	224.29	0	7.985	59202000	6	0.78458	Q7RTP6
Q02446	Transcription factor Sp4	SP4	0.314476	0.530152	-0.0228373			13.8463	13.8417	13.9222	13.8201	13.868	13.8536	2	2	2	3.8	3.8	3.8	81.984	0	3.9571	31863000	3	0.769051	Q02446
Q9Y696	Chloride intracellular channel protein 4	CLIC4	0.247924	0.626904	-0.0228329			13.5122	13.607	13.5414	13.5135	13.5018	13.5768	5	5	5	33.6	33.6	33.6	28.772	0	43.937	170330000	12	0.626381	Q9Y696
P48960	CD97 antigen;CD97 antigen subunit alpha;CD97 antigen subunit beta	CD97	0.607804	0.234384	-0.022802			15.4129	15.3724	15.3914	15.3603	15.3934	15.3545	10	10	10	18.3	18.3	18.3	91.868	0	68.862	1164300000	27	1.35559	P48960;Q9UHX3
P53701	Cytochrome c-type heme lyase	HCCS	0.214232	0.679145	-0.0228011			17.3744	17.3592	17.3045	17.388	17.2658	17.3158	12	12	12	49.3	49.3	49.3	30.601	0	70.882	2512700000	36	0.551553	P53701
Q9BZE4	Nucleolar GTP-binding protein 1	GTPBP4	0.338232	0.496884	-0.0227292			17.3168	17.2476	17.2457	17.2471	17.2215	17.2733	21	21	21	34.4	34.4	34.4	73.964	0	87.099	4809000000	48	0.818651	Q9BZE4
Q96DF8	Protein DGCR14	DGCR14	0.100471	0.848671	-0.0225064			12.0927	11.9133	12.0495	11.909	12.1099	11.969	2	2	2	4.6	4.6	4.6	52.567	0	6.8298	11323000	2	0.279851	Q96DF8
Q4G176	Acyl-CoA synthetase family member 3, mitochondrial	ACSF3	0.219119	0.671378	-0.0224861			15.9908	16.0174	16.0363	16.0526	16.0016	15.9228	5	5	5	11.8	11.8	11.8	64.129	0	40.506	525440000	11	0.562535	Q4G176
P00387	NADH-cytochrome b5 reductase 3;NADH-cytochrome b5 reductase 3 membrane-bound form;NADH-cytochrome b5 reductase 3 soluble form	CYB5R3	0.367052	0.459388	-0.0224698			17.1953	17.2176	17.2301	17.2334	17.19	17.1522	11	11	11	44.5	44.5	44.5	34.234	0	177.33	1453700000	24	0.87807	P00387
P78504	Protein jagged-1	JAG1	0.217277	0.67442	-0.0223605			16.2964	16.1808	16.1906	16.2256	16.1727	16.2025	4	4	4	2.7	2.7	2.7	133.8	0	5.426	126840000	7	0.558402	P78504
P54098	DNA polymerase subunit gamma-1	POLG	0.0795238	0.88064	-0.0222158			12.2998	12.2002	11.9906	12.0729	12.2022	12.1487	5	5	5	4.4	4.4	4.4	139.56	0	9.3307	66884000	8	0.225454	P54098
Q14520	Hyaluronan-binding protein 2;Hyaluronan-binding protein 2 50 kDa heavy chain;Hyaluronan-binding protein 2 50 kDa heavy chain alternate form;Hyaluronan-binding protein 2 27 kDa light chain;Hyaluronan-binding protein 2 27 kDa light chain alternate form	HABP2	0.141644	0.786637	-0.022213			13.5878	13.5245	13.6334	13.4626	13.6167	13.5998	2	2	2	3.4	3.4	3.4	62.671	0	4.1361	91998000	3	0.382277	Q14520
Q13444	Disintegrin and metalloproteinase domain-containing protein 15	ADAM15	0.16497	0.751385	-0.0220687			11.9855	11.8943	11.9215	11.8295	11.9341	11.9716	3	3	3	4.3	4.3	4.3	92.958	0	9.1393	13667000	3	0.438063	Q13444
Q9NVU7	Protein SDA1 homolog	SDAD1	0.224291	0.663032	-0.0220235			16.4424	16.3732	16.3504	16.3555	16.3272	16.4173	13	13	13	17.2	17.2	17.2	79.87	0	46.633	2177700000	24	0.574108	Q9NVU7
P21281;P15313	V-type proton ATPase subunit B, brain isoform;V-type proton ATPase subunit B, kidney isoform	ATP6V1B2;ATP6V1B1	0.432992	0.381985	-0.0218738			15.7969	15.8147	15.8234	15.7598	15.8281	15.7814	11	11	11	25.2	25.2	25.2	56.5	0	46.948	1259500000	17	1.01152	P21281;P15313
P53992	Protein transport protein Sec24C	SEC24C	0.157398	0.762603	-0.0218398			15.0376	14.8844	14.9747	14.9428	14.8975	14.9909	8	8	8	7.4	7.4	7.4	118.32	0	21.556	300740000	16	0.420113	P53992
O43172	U4/U6 small nuclear ribonucleoprotein Prp4	PRPF4	0.870182	0.123324	-0.0217253			16.9248	16.9495	16.9633	16.9187	16.9284	16.9254	21	21	21	46.6	46.6	46.6	58.449	0	134.15	2877700000	49	1.86994	O43172
Q14249	Endonuclease G, mitochondrial	ENDOG	0.30607	0.541427	-0.0215931			15.6221	15.5398	15.5335	15.5498	15.5386	15.5422	7	7	7	25.9	25.9	25.9	32.62	0	19.346	548750000	12	0.751351	Q14249
Q08623	Pseudouridine-5-phosphatase	HDHD1	0.577411	0.255226	-0.021527			12.6295	12.6153	12.6087	12.5731	12.5904	12.6255	1	1	1	8.3	8.3	8.3	25.249	0.0031303	2.3889	19639000	1	1.29631	Q08623
Q15427	Splicing factor 3B subunit 4	SF3B4	0.14592	0.78073	-0.0215041			15.2583	15.2965	15.3495	15.3742	15.2483	15.2173	2	2	2	5.9	5.9	5.9	44.385	0	22.731	554950000	8	0.392615	Q15427
Q9Y676	28S ribosomal protein S18b, mitochondrial	MRPS18B	0.186629	0.719217	-0.02141			14.2304	14.1613	14.1939	14.1832	14.2361	14.102	3	3	3	13.6	13.6	13.6	29.395	0	13.859	282580000	9	0.488625	Q9Y676
Q86W42	THO complex subunit 6 homolog	THOC6	0.156492	0.764361	-0.0210098			14.6264	14.596	14.6563	14.5878	14.6942	14.5336	8	8	8	37	37	37	37.535	0	34.335	422000000	11	0.417954	Q86W42
P05166	Propionyl-CoA carboxylase beta chain, mitochondrial	PCCB	0.468391	0.343266	-0.0209967			13.8388	13.8946	13.8643	13.8633	13.8454	13.8259	5	5	5	12.4	12.4	12.4	58.215	0	18.731	65908000	7	1.08205	P05166
P08648	Integrin alpha-5;Integrin alpha-5 heavy chain;Integrin alpha-5 light chain	ITGA5	0.188742	0.715745	-0.0208209			14.5011	14.635	14.5765	14.5618	14.5712	14.5171	7	7	7	6.8	6.8	6.8	114.54	0	17.121	242860000	13	0.4935	P08648
Q13595	Transformer-2 protein homolog alpha	TRA2A	0.451939	0.360696	-0.0206375			16.8461	16.8122	16.8222	16.8066	16.8353	16.7767	6	5	5	25.2	21.6	21.6	32.688	0	86.184	1760100000	12	1.04935	Q13595
O95400	CD2 antigen cytoplasmic tail-binding protein 2	CD2BP2	0.92754	0.109136	-0.0205072			15.0912	15.1214	15.1197	15.0886	15.0966	15.0856	6	6	6	27	27	27	37.646	0	53.603	419950000	9	1.98475	O95400
Q9UBB9	Tuftelin-interacting protein 11	TFIP11	0.206855	0.690422	-0.020401			15.9563	15.9904	15.9832	15.8835	15.9838	16.0013	9	9	9	13.5	13.5	13.5	96.819	0	26.96	359890000	15	0.534889	Q9UBB9
Q96DZ1	Endoplasmic reticulum lectin 1	ERLEC1	0.0715572	0.892192	-0.0203552			11.7255	11.8475	12.0076	11.9538	11.7885	11.7772	2	2	2	5.8	5.8	5.8	54.858	0	5.43	51898000	3	0.204302	Q96DZ1
Q9Y333	U6 snRNA-associated Sm-like protein LSm2	LSM2	0.187471	0.718017	-0.0203139			15.7376	15.8382	15.8384	15.7895	15.8236	15.7401	7	7	7	75.8	75.8	75.8	10.834	0	107.26	2064700000	15	0.490569	Q9Y333
Q9UBM7	7-dehydrocholesterol reductase	DHCR7	0.109072	0.836972	-0.0203082			15.5367	15.4742	15.4663	15.4599	15.5877	15.3687	4	4	4	8	8	8	54.489	0	26.211	392470000	10	0.301711	Q9UBM7
O60232	Sjoegren syndrome/scleroderma autoantigen 1	SSSCA1	0.306391	0.541127	-0.0201734			13.1487	13.2012	13.2255	13.1476	13.1973	13.1701	1	1	1	8.5	8.5	8.5	21.474	0	5.3745	78343000	1	0.752029	O60232
P09497	Clathrin light chain B	CLTB	0.159739	0.759315	-0.0199515			13.9919	14.1231	14.0399	13.9777	14.0581	14.0592	8	7	7	32.3	29.3	29.3	25.19	0	12.88	823800000	12	0.425677	P09497
Q13610	Periodic tryptophan protein 1 homolog	PWP1	0.646421	0.214016	-0.0197398			16.4854	16.462	16.5036	16.4648	16.4751	16.4519	11	11	11	25	25	25	55.827	0	68.09	1389100000	20	1.43082	Q13610
Q13112	Chromatin assembly factor 1 subunit B	CHAF1B	0.901028	0.115274	-0.019729			16.3125	16.2906	16.2981	16.2648	16.2885	16.2888	11	11	11	22.5	22.5	22.5	61.492	0	32.185	907230000	20	1.93153	Q13112
Q9NRY5	Protein FAM114A2	FAM114A2	0.190687	0.712857	-0.0194991			13.4102	13.417	13.463	13.4193	13.3452	13.4671	1	1	1	2.8	2.8	2.8	55.468	0	4.996	38123000	2	0.497979	Q9NRY5
Q9NZV1	Cysteine-rich motor neuron 1 protein;Processed cysteine-rich motor neuron 1 protein	CRIM1	0.168525	0.744745	-0.0194877			14.1414	14.0066	14.0444	14.0398	14.0177	14.0764	6	6	6	10.7	10.7	10.7	113.74	0	20.832	127760000	9	0.44644	Q9NZV1
P20339	Ras-related protein Rab-5A	RAB5A	0.259384	0.610886	-0.0194426			14.4777	14.4268	14.3983	14.4508	14.4062	14.3875	4	2	2	22.3	12.1	12.1	23.658	0	8.1931	132350000	5	0.651396	P20339
P42166	Lamina-associated polypeptide 2, isoform alpha;Thymopoietin;Thymopentin	TMPO	0.31431	0.530117	-0.0193857			18.7179	18.6587	18.6661	18.6884	18.63	18.6662	32	32	21	58.8	58.8	38.2	75.491	0	299.03	7824100000	91	0.768703	P42166
Q9H967	WD repeat-containing protein 76	WDR76	0.172203	0.73802	-0.0193663			12.7011	12.7096	12.6548	12.6993	12.5918	12.7164	3	3	3	5.1	5.1	5.1	69.768	0	5.2936	21649000	4	0.455073	Q9H967
Q9Y312	Protein AAR2 homolog	AAR2	0.102978	0.845355	-0.0193345			13.0229	13.0275	13.0366	13.1033	12.8788	13.0469	2	2	2	7.8	7.8	7.8	43.472	0	10.36	182880000	2	0.286249	Q9Y312
P60604	Ubiquitin-conjugating enzyme E2 G2	UBE2G2	0.147681	0.777545	-0.0188112			13.7522	13.6868	13.7156	13.6141	13.7567	13.7274	3	3	3	21.2	21.2	21.2	18.566	0	6.1427	261630000	5	0.396856	P60604
Q13671	Ras and Rab interactor 1	RIN1	0.0398247	0.937695	-0.0187066			10.7897	11.1514	10.7192	11.004	10.706	10.8942	2	2	2	5.1	5.1	5.1	84.098	0	4.5363	17479000	3	0.117162	Q13671
Q96Q89	Kinesin-like protein KIF20B	KIF20B	0.0886392	0.866533	-0.0185871			12.7923	12.8342	12.9866	12.7726	12.9303	12.8545	2	2	2	1.3	1.3	1.3	210.63	0	6.4948	15655000	4	0.249336	Q96Q89
P17096	High mobility group protein HMG-I/HMG-Y	HMGA1	0.133551	0.798258	-0.0185865			17.6659	17.5759	17.5289	17.5362	17.5436	17.6352	8	8	8	43	43	43	11.676	0	42.279	26777000000	48	0.362567	P17096
Q9Y4Z0	U6 snRNA-associated Sm-like protein LSm4	LSM4	0.503754	0.310469	-0.0184402			17.0257	17.0165	16.979	16.9742	16.9963	16.9954	5	5	5	28.8	28.8	28.8	15.35	0	13.34	1395100000	12	1.15195	Q9Y4Z0
Q9H7B2	Ribosome production factor 2 homolog	RPF2	0.0906335	0.863415	-0.0182482			16.609	16.4487	16.5141	16.5784	16.3989	16.5397	9	9	9	29.7	29.7	29.7	35.582	0	69.976	1670800000	16	0.254516	Q9H7B2
P62312	U6 snRNA-associated Sm-like protein LSm6	LSM6	0.0919585	0.86174	-0.0179529			15.5777	15.5473	15.3582	15.4716	15.498	15.4598	4	4	4	45	45	45	9.1275	0	17.237	367350000	14	0.25795	P62312
Q96QD9	UAP56-interacting factor	FYTTD1	0.258138	0.611831	-0.0177838			12.5834	12.5459	12.577	12.5188	12.5343	12.5999	2	2	2	5.7	5.7	5.7	35.818	0	7.0269	23536000	3	0.648685	Q96QD9
Q8TED1	Probable glutathione peroxidase 8	GPX8	0.178189	0.73059	-0.0174983			14.2266	14.151	14.1803	14.1948	14.1084	14.2023	4	4	4	19.1	19.1	19.1	23.881	0	10.27	341780000	8	0.469055	Q8TED1
Q96EB1	Elongator complex protein 4	ELP4	0.0699376	0.892932	-0.0174106			11.4896	11.5299	11.5457	11.5381	11.3424	11.6325	2	2	2	6.6	6.6	6.6	46.587	0	5.4111	19568000	3	0.199968	Q96EB1
O75976	Carboxypeptidase D	CPD	0.284049	0.572901	-0.0169719			13.5539	13.5515	13.6241	13.5567	13.567	13.5548	9	9	9	6.6	6.6	6.6	152.93	0	15.619	111430000	12	0.704571	O75976
P36543	V-type proton ATPase subunit E 1	ATP6V1E1	0.227708	0.657581	-0.0169684			16.6328	16.712	16.723	16.6748	16.6824	16.6597	9	9	9	41.6	41.6	41.6	26.145	0	41.18	1665400000	14	0.581727	P36543;Q96A05
Q9GZL7	Ribosome biogenesis protein WDR12	WDR12	0.16899	0.744136	-0.0168648			16.9337	16.8187	16.8778	16.8819	16.8245	16.8731	14	14	14	35.5	35.5	35.5	47.707	0	58.209	5364400000	34	0.447532	Q9GZL7
Q96FK6	WD repeat-containing protein 89	WDR89	0.140333	0.787559	-0.0168406			15.5032	15.4559	15.5495	15.5328	15.5083	15.4169	5	5	5	15.8	15.8	15.8	43.214	0	14.324	232090000	7	0.379098	Q96FK6
Q08722	Leukocyte surface antigen CD47	CD47	0.284669	0.57202	-0.0168025			16.1299	16.1204	16.1171	16.1501	16.0703	16.0965	3	3	3	8.7	8.7	8.7	35.213	0	12.351	1121800000	14	0.705896	Q08722
Q6ZNB6	NF-X1-type zinc finger protein NFXL1	NFXL1	0.218925	0.671317	-0.0167427			15.1382	15.0941	15.0381	15.0753	15.0843	15.0606	6	6	6	7.8	7.8	7.8	101.34	0	12.522	90425000	11	0.5621	Q6ZNB6
Q29RF7	Sister chromatid cohesion protein PDS5 homolog A	PDS5A	0.267577	0.598924	-0.0166492			18.0338	17.9777	17.9861	17.9806	17.9529	18.0142	28	28	24	24.4	24.4	21.4	150.83	0	174.53	2562200000	62	0.669157	Q29RF7
O95470	Sphingosine-1-phosphate lyase 1	SGPL1	0.190037	0.713499	-0.0166473			14.9536	14.9303	14.8703	14.9333	14.8579	14.913	3	3	3	4.4	4.4	4.4	63.523	0	5.8331	313550000	5	0.496482	O95470
Q07352	Zinc finger protein 36, C3H1 type-like 1	ZFP36L1	0.554955	0.272477	-0.0164366			14.4314	14.4522	14.4605	14.4332	14.4479	14.4138	4	4	4	14.8	14.8	14.8	36.313	0	12.6	116220000	9	1.25243	Q07352
O15226	NF-kappa-B-repressing factor	NKRF	0.331396	0.506351	-0.0163085			16.4875	16.437	16.4554	16.4406	16.4691	16.4213	20	20	20	26.5	26.5	26.5	77.672	0	60.479	1414100000	37	0.804439	O15226
Q12768	WASH complex subunit strumpellin	KIAA0196	0.118491	0.822233	-0.0162881			12.3	12.3784	12.3997	12.3026	12.4227	12.3039	4	4	4	3.5	3.5	3.5	134.28	0	9.6752	97659000	4	0.325358	Q12768
Q9P035	Very-long-chain (3R)-3-hydroxyacyl-CoA dehydratase 3	HACD3	0.291425	0.563709	-0.016277			15.1633	15.1078	15.1724	15.1518	15.1214	15.1215	6	6	6	16.6	16.6	16.6	43.159	0	30.041	701490000	12	0.720307	Q9P035
Q9NVC6	Mediator of RNA polymerase II transcription subunit 17	MED17	0.073104	0.890833	-0.016174			12.6271	12.8421	12.8405	12.7866	12.7816	12.6929	4	4	4	7.1	7.1	7.1	72.889	0	11.072	177160000	5	0.20843	Q9NVC6
Q8WVC0	RNA polymerase-associated protein LEO1	LEO1	0.314258	0.530066	-0.0159934			15.4568	15.4436	15.3982	15.4273	15.4282	15.3952	6	6	6	9.6	9.6	9.6	75.403	0	14.889	353540000	12	0.768594	Q8WVC0
Q9H0V9	VIP36-like protein	LMAN2L	0.149557	0.774716	-0.015907			15.3994	15.2895	15.3996	15.3224	15.3442	15.3742	5	5	5	13.2	13.2	13.2	39.71	0	9.652	94849000	6	0.401367	Q9H0V9
Q9UKM7	Endoplasmic reticulum mannosyl-oligosaccharide 1,2-alpha-mannosidase	MAN1B1	0.0551376	0.916461	-0.0158695			11.893	11.9885	12.0542	11.8878	12.1373	11.863	2	2	2	3.4	3.4	3.4	79.579	0	5.5271	35021000	3	0.159818	Q9UKM7
O00560	Syntenin-1	SDCBP	0.121778	0.816636	-0.0158221			15.383	15.3257	15.4017	15.4373	15.3095	15.3161	5	5	5	27.9	27.9	27.9	32.444	0	35.593	534160000	8	0.33354	O00560
O15042	U2 snRNP-associated SURP motif-containing protein	U2SURP	0.215891	0.676833	-0.0155296			17.3311	17.2485	17.2498	17.2655	17.2684	17.2489	21	21	21	20.8	20.8	20.8	118.29	0	58.542	2016500000	43	0.555286	O15042
Q99653	Calcineurin B homologous protein 1	CHP1	0.0656921	0.901117	-0.015474			14.0413	14.1622	14.1602	14.1307	13.971	14.2155	5	5	5	32.8	32.8	32.8	22.456	0	24.551	265840000	7	0.188553	Q99653
P06756	Integrin alpha-V;Integrin alpha-V heavy chain;Integrin alpha-V light chain	ITGAV	0.124343	0.812279	-0.0154406			15.9796	15.9704	15.8897	15.9513	15.9797	15.8624	8	8	8	9.8	9.8	9.8	116.04	0	32.374	224760000	13	0.339902	P06756
Q9UQE7	Structural maintenance of chromosomes protein 3	SMC3	0.914879	0.111655	-0.0149422			18.4378	18.438	18.455	18.4375	18.4284	18.42	37	37	37	30.8	30.8	30.8	141.54	0	298.95	3641200000	77	1.9593	Q9UQE7
Q9NVJ2	ADP-ribosylation factor-like protein 8B	ARL8B	0.184724	0.721615	-0.0148977			16.2523	16.2003	16.2548	16.2708	16.2013	16.1907	6	6	2	31.7	31.7	13.4	21.539	0	46.326	1938100000	16	0.484222	Q9NVJ2
Q96PU4	E3 ubiquitin-protein ligase UHRF2	UHRF2	0.176438	0.732543	-0.0148907			16.1563	16.0614	16.0803	16.0872	16.0597	16.1065	12	10	10	15.6	13.5	13.5	89.984	0	24.622	648080000	22	0.464973	Q96PU4
P23229	Integrin alpha-6;Integrin alpha-6 heavy chain;Integrin alpha-6 light chain;Processed integrin alpha-6	ITGA6	0.0860545	0.870095	-0.0148687			12.3955	12.5303	12.4412	12.5336	12.4054	12.3835	7	7	7	7.3	7.3	7.3	126.6	0	17.335	80886000	8	0.242598	P23229
O95747	Serine/threonine-protein kinase OSR1	OXSR1	0.180946	0.72735	-0.0148233			13.745	13.8103	13.7238	13.7294	13.726	13.7792	3	3	3	6.1	6.1	6.1	58.022	0	4.9349	91625000	3	0.475466	O95747
O43920	NADH dehydrogenase [ubiquinone] iron-sulfur protein 5	NDUFS5	0.156249	0.764401	-0.014816			14.9016	14.8944	14.9424	14.9576	14.8471	14.8892	3	3	3	29.2	29.2	29.2	12.517	0	9.5727	346890000	8	0.417376	O43920
Q9BYT8	Neurolysin, mitochondrial	NLN	0.353196	0.47786	-0.014808			17.3944	17.4089	17.4433	17.3814	17.4114	17.4093	12	12	12	19	19	19	80.651	0	88.46	2574700000	38	0.849598	Q9BYT8
Q92979	Ribosomal RNA small subunit methyltransferase NEP1	EMG1	0.210972	0.683155	-0.0145238			16.819	16.7353	16.7593	16.7752	16.7428	16.7521	11	11	11	51.6	51.6	51.6	26.72	0	67.48	2795500000	27	0.544203	Q92979
Q9Y388	RNA-binding motif protein, X-linked 2	RBMX2	0.160679	0.757297	-0.0145226			14.2547	14.297	14.2395	14.2836	14.1911	14.2731	2	2	2	6.8	6.8	6.8	37.335	0.0019671	2.6548	39651000	2	0.427908	Q9Y388
P35249	Replication factor C subunit 4	RFC4	0.160953	0.757544	-0.0143509			16.7241	16.6358	16.6935	16.6402	16.7111	16.6589	14	14	14	44.9	44.9	44.9	39.681	0	123.83	2028500000	21	0.428559	P35249
P29966	Myristoylated alanine-rich C-kinase substrate	MARCKS	0.159547	0.759594	-0.0143083			15.8618	15.9085	15.9085	15.9227	15.8217	15.8914	7	6	6	31.9	28.9	28.9	31.554	0	51.472	377100000	15	0.425222	P29966
Q9Y2W2	WW domain-binding protein 11	WBP11	0.382199	0.442092	-0.0142523			17.3782	17.3451	17.3283	17.3458	17.3266	17.3366	20	20	20	27.6	27.6	27.6	69.997	0	48.642	1321000000	43	0.909006	Q9Y2W2
Q16576	Histone-binding protein RBBP7	RBBP7	0.080915	0.878161	-0.0141713			15.6078	15.7673	15.766	15.7632	15.673	15.6624	13	6	6	35.1	24.2	24.2	47.82	0	57.978	2171000000	17	0.229121	Q16576
E9PRG8	Uncharacterized protein C11orf98	C11orf98	0.0910078	0.863007	-0.0140365			13.6071	13.5234	13.4463	13.4575	13.5585	13.5186	2	2	2	18.9	18.9	18.9	13.798	0	15.499	74213000	3	0.255487	E9PRG8
P12074	Cytochrome c oxidase subunit 6A1, mitochondrial	COX6A1	0.0787947	0.881079	-0.0140165			13.5448	13.7188	13.7376	13.6783	13.6355	13.6454	1	1	1	26.6	26.6	26.6	12.155	0	18.227	241690000	3	0.223529	P12074
P42695	Condensin-2 complex subunit D3	NCAPD3	0.0893111	0.865473	-0.0140088			13.2736	13.2174	13.2635	13.1739	13.3428	13.1957	1	1	1	0.7	0.7	0.7	168.89	0.0017331	2.7442	16273000	1	0.251083	P42695
Q12792	Twinfilin-1	TWF1	0.17397	0.736174	-0.0139942			14.9465	15.0478	14.9948	14.9706	14.9777	14.9989	8	8	7	29.1	29.1	27.1	40.282	0	26.887	236870000	12	0.45921	Q12792
Q9H6W3	Bifunctional lysine-specific demethylase and histidyl-hydroxylase NO66	NO66	0.10609	0.841067	-0.013936			14.8909	14.8407	14.8501	14.8733	14.7592	14.9074	4	4	4	9.7	9.7	9.7	71.085	0	21.766	204950000	6	0.294162	Q9H6W3
Q8NFH4	Nucleoporin Nup37	NUP37	0.359091	0.470285	-0.0138257			16.5611	16.5089	16.5258	16.5239	16.509	16.5214	8	8	8	23.3	23.3	23.3	36.707	0	53.979	929050000	21	0.861732	Q8NFH4
Q8N201	Integrator complex subunit 1	INTS1	0.0612744	0.907308	-0.0138051			13.4167	13.2153	13.3605	13.3071	13.4084	13.2357	5	5	5	2.4	2.4	2.4	244.29	0	10.819	43270000	8	0.176589	Q8N201
Q9UJX3	Anaphase-promoting complex subunit 7	ANAPC7	0.0879495	0.867155	-0.0135892			14.0299	13.8978	13.8627	13.9258	13.8773	13.9465	2	2	2	3.7	3.7	3.7	66.855	0	5.5423	167500000	4	0.24754	Q9UJX3
Q8N9N7	Leucine-rich repeat-containing protein 57	LRRC57	0.0934511	0.859741	-0.0135438			12.6254	12.5024	12.5631	12.4749	12.5855	12.5898	1	1	1	3.3	3.3	3.3	26.754	0.0043093	2.3014	18693000	1	0.26181	Q8N9N7
P23510	Tumor necrosis factor ligand superfamily member 4	TNFSF4	0.142047	0.786166	-0.0135244			14.821	14.7432	14.706	14.7365	14.7626	14.7305	3	3	3	20.2	20.2	20.2	21.05	0	29.881	107700000	5	0.383255	P23510
P22061	Protein-L-isoaspartate(D-aspartate) O-methyltransferase	PCMT1	0.235518	0.647617	-0.0135117			16.8255	16.8713	16.9022	16.8572	16.8459	16.8554	10	10	10	45.4	45.4	45.4	24.636	0	78.976	2562600000	24	0.599061	P22061
O43395	U4/U6 small nuclear ribonucleoprotein Prp3	PRPF3	0.675709	0.196848	-0.0134678			17.275	17.2653	17.2553	17.2656	17.2427	17.2469	22	22	22	34.8	34.8	34.8	77.528	0	76.05	2475200000	55	1.48786	O43395
O60341	Lysine-specific histone demethylase 1A	KDM1A	0.151878	0.772213	-0.0131219			16.3523	16.4361	16.4405	16.4194	16.4011	16.369	15	15	15	20.9	20.9	20.9	92.902	0	79.238	724220000	28	0.406934	O60341
P36639	7,8-dihydro-8-oxoguanine triphosphatase	NUDT1	0.0486335	0.926799	-0.0130161			14.4706	14.6722	14.6441	14.528	14.7153	14.5046	4	4	4	23.4	23.4	23.4	22.519	0	22.157	216870000	6	0.141845	P36639
Q3SXM5	Inactive hydroxysteroid dehydrogenase-like protein 1	HSDL1	0.0714816	0.891944	-0.012996			12.7351	12.612	12.8158	12.6671	12.7479	12.7091	2	2	2	5.5	5.5	5.5	37.001	0	5.434	20531000	3	0.2041	Q3SXM5
Q13642	Four and a half LIM domains protein 1	FHL1	0.0932006	0.859361	-0.0129038			14.1461	14.1477	14.2406	14.095	14.2267	14.1739	2	2	2	5.6	5.6	5.6	36.263	0	4.7241	50865000	4	0.261163	Q13642
Q96EE3	Nucleoporin SEH1	SEH1L	0.192223	0.710971	-0.0127277			16.3201	16.2633	16.3327	16.2699	16.3174	16.2906	16	16	16	48.3	48.3	48.3	39.648	0	78.853	1583900000	28	0.501509	Q96EE3
Q9BZJ0	Crooked neck-like protein 1	CRNKL1	0.24513	0.631445	-0.0127198			15.9375	15.9654	15.9462	15.9261	15.9113	15.9736	11	11	11	15.9	15.9	15.9	100.45	0	67.384	1106000000	25	0.62025	Q9BZJ0
P38606	V-type proton ATPase catalytic subunit A	ATP6V1A	0.12679	0.807362	-0.0126406			16.8091	16.7465	16.7676	16.7171	16.8228	16.7454	14	14	14	25.4	25.4	25.4	68.303	0	61.394	1711700000	36	0.345951	P38606
P49189	4-trimethylaminobutyraldehyde dehydrogenase	ALDH9A1	0.258997	0.61147	-0.0125726			17.5145	17.5164	17.4968	17.4866	17.5321	17.4712	17	17	17	42.1	42.1	42.1	53.801	0	93.112	2310000000	45	0.650555	P49189
P63167	Dynein light chain 1, cytoplasmic	DYNLL1	0.0436974	0.932841	-0.0123911			15.7993	16.0243	16.0559	16.052	15.8775	15.9128	3	3	2	46.1	46.1	32.6	10.366	0	35.415	2410300000	44	0.128063	P63167
P22415	Upstream stimulatory factor 1	USF1	0.0617275	0.90684	-0.0121129			11.8849	11.7768	11.9476	11.9261	11.8777	11.7692	2	2	2	6.5	6.5	6.5	33.538	0	7.4578	9838400	2	0.17782	P22415
P46100	Transcriptional regulator ATRX	ATRX	0.250091	0.623904	-0.0117582			16.4858	16.4334	16.4666	16.4505	16.4316	16.4684	13	13	13	5.2	5.2	5.2	282.58	0	39.735	448930000	20	0.631126	P46100
Q7Z4W1	L-xylulose reductase	DCXR	0.107978	0.838296	-0.011748			16.3392	16.2489	16.3592	16.2752	16.342	16.2948	10	10	10	51.2	51.2	51.2	25.913	0	50.116	926990000	25	0.298945	Q7Z4W1
Q96GW9	Methionine--tRNA ligase, mitochondrial	MARS2	0.0719074	0.892214	-0.0116946			13.8307	13.8874	13.7915	13.9243	13.7751	13.7751	2	2	2	4.2	4.2	4.2	66.59	0	13.211	43139000	2	0.205237	Q96GW9
Q9NQZ2	Something about silencing protein 10	UTP3	0.162464	0.754727	-0.011535			15.7921	15.7678	15.8504	15.8112	15.7897	15.7748	7	7	7	16.9	16.9	16.9	54.557	0	29.503	284790000	15	0.432138	Q9NQZ2
P51570	Galactokinase	GALK1	0.0983842	0.850866	-0.0114851			13.8561	13.7937	13.8794	13.7656	13.8691	13.8601	4	4	4	13	13	13	42.272	0	6.2835	63690000	4	0.274507	P51570
P21953	2-oxoisovalerate dehydrogenase subunit beta, mitochondrial	BCKDHB	0.0809725	0.878302	-0.0113831			14.1829	14.1048	14.042	14.143	14.0459	14.1067	2	2	2	5.6	5.6	5.6	43.122	0	4.3339	75814000	4	0.229272	P21953
Q53H96	Pyrroline-5-carboxylate reductase 3	PYCRL	0.0651916	0.901722	-0.0110242			15.1135	14.9559	15.0056	15.0298	15.067	14.945	5	5	5	24.1	24.1	24.1	28.663	0	16.903	232500000	6	0.187202	Q53H96
P62875	DNA-directed RNA polymerases I, II, and III subunit RPABC5	POLR2L	0.0502644	0.924667	-0.0109676			13.7678	13.7422	13.7348	13.5986	13.8527	13.7605	1	1	1	13.4	13.4	13.4	7.645	0.0083026	1.9243	354070000	3	0.146372	P62875
Q03111	Protein ENL	MLLT1	0.129535	0.803455	-0.0108728			15.2968	15.308	15.2237	15.2457	15.2967	15.2535	7	7	7	12.7	12.7	12.7	62.055	0	20.211	201030000	11	0.352714	Q03111;P42568
Q86Y91	Kinesin-like protein KIF18B	KIF18B	0.0447044	0.931472	-0.0108035			13.178	12.9424	12.9365	13.0185	12.9658	13.0401	4	4	4	6	6	6	94.222	0	10.138	72809000	7	0.130885	Q86Y91
Q9UK61	Protein FAM208A	FAM208A	0.0831812	0.875844	-0.0107005			14.5081	14.4102	14.4564	14.3767	14.49	14.476	3	3	3	1.9	1.9	1.9	189.03	0	4.6261	34101000	6	0.235077	Q9UK61
P35222	Catenin beta-1	CTNNB1	0.100175	0.84899	-0.0106678			15.9875	15.9448	15.9482	15.9557	16.0079	15.8848	10	10	10	15.2	15.2	15.2	85.496	0	65.819	431450000	18	0.279095	P35222;P14923
A0AV96	RNA-binding protein 47	RBM47	0.0529369	0.919444	-0.0105673			13.032	13.0313	13.1202	13.1341	13.0884	12.9293	1	1	1	2	2	2	64.098	0.00051203	3.3568	20514000	2	0.15376	A0AV96
Q5JTH9	RRP12-like protein	RRP12	0.121227	0.816969	-0.0105387			18.1969	18.1148	18.1313	18.1743	18.1088	18.1283	31	31	31	28.8	28.8	28.8	143.7	0	239.54	2876700000	61	0.332171	Q5JTH9
O15143	Actin-related protein 2/3 complex subunit 1B	ARPC1B	0.350351	0.481104	-0.0105114			17.1339	17.126	17.1236	17.1123	17.1403	17.0994	12	12	11	40.1	40.1	33.9	40.949	0	93.361	2813200000	29	0.84373	O15143
Q13042	Cell division cycle protein 16 homolog	CDC16	0.0704812	0.892898	-0.0104717			12.7099	12.6957	12.7049	12.7954	12.6279	12.6558	5	5	5	10.6	10.6	10.6	71.655	0	16.485	276380000	6	0.201424	Q13042
P46060	Ran GTPase-activating protein 1	RANGAP1	0.179282	0.729745	-0.0104383			18.218	18.1535	18.178	18.1498	18.1883	18.18	21	21	21	42.6	42.6	42.6	63.541	0	202.7	6355500000	69	0.471597	P46060
Q96SZ6	CDK5 regulatory subunit-associated protein 1	CDK5RAP1	0.165316	0.750796	-0.0104043			15.0421	15.0325	15.0961	15.0219	15.0663	15.0512	3	3	3	6.7	6.7	6.7	67.688	0	8.5186	136490000	5	0.438879	Q96SZ6
Q96JB5	CDK5 regulatory subunit-associated protein 3	CDK5RAP3	0.0645355	0.902751	-0.0103703			13.8302	13.8907	13.9859	13.9566	13.8505	13.8686	7	7	7	16.8	16.8	16.8	56.92	0	26.4	240030000	11	0.18543	Q96JB5
P16157	Ankyrin-1	ANK1	0.221212	0.668137	-0.0103391			16.0716	16.0496	16.1095	16.0758	16.0581	16.0657	15	15	15	8.4	8.4	8.4	206.26	0	39.726	507370000	24	0.567224	P16157
Q9UNP9	Peptidyl-prolyl cis-trans isomerase E	PPIE	0.275887	0.58526	-0.0102746			15.8689	15.8279	15.8213	15.8318	15.8273	15.8281	7	6	6	22.3	19.9	19.9	33.43	0	51.377	439720000	14	0.687069	Q9UNP9
Q9P0M9	39S ribosomal protein L27, mitochondrial	MRPL27	0.0544093	0.917442	-0.0102584			13.7403	13.5902	13.7171	13.724	13.7108	13.582	3	3	3	20.3	20.3	20.3	16.073	0	6.5256	202650000	6	0.157816	Q9P0M9
Q10570	Cleavage and polyadenylation specificity factor subunit 1	CPSF1	0.207834	0.68887	-0.0102323			16.5676	16.5241	16.506	16.5329	16.5183	16.5158	20	20	20	14.8	14.8	14.8	160.88	0	68.633	833700000	37	0.537108	Q10570
Q9UHA3	Probable ribosome biogenesis protein RLP24	RSL24D1	0.0999308	0.849304	-0.0102205			15.5655	15.635	15.6693	15.6433	15.5742	15.6216	4	4	4	25.2	25.2	25.2	19.621	0	30.401	477500000	13	0.278469	Q9UHA3
P51532	Transcription activator BRG1	SMARCA4	0.184223	0.722518	-0.0101722			15.9178	15.9002	15.9618	15.9324	15.92	15.897	16	16	16	10.7	10.7	10.7	184.64	0	45.395	462560000	26	0.483063	P51532;P51531
Q8WUK0	Phosphatidylglycerophosphatase and protein-tyrosine phosphatase 1	PTPMT1	0.0784217	0.881502	-0.0101665			13.7179	13.6184	13.5996	13.5808	13.6599	13.6647	2	2	2	9.5	9.5	9.5	22.843	0	5.5417	61591000	5	0.222544	Q8WUK0
Q12959	Disks large homolog 1	DLG1	0.0636709	0.904126	-0.010162			15.0478	14.8772	14.9901	14.9376	15.0093	14.9377	6	6	6	7.9	7.9	7.9	100.45	0	21.019	172860000	8	0.183091	Q12959;P78352;Q92796;Q15700
P09651;Q32P51	Heterogeneous nuclear ribonucleoprotein A1;Heterogeneous nuclear ribonucleoprotein A1, N-terminally processed;Heterogeneous nuclear ribonucleoprotein A1-like 2	HNRNPA1;HNRNPA1L2	0.177738	0.730991	-0.00985972			20.0466	19.9904	20.0249	20.0186	19.9849	20.0288	31	30	28	64.8	64.8	62.9	38.746	0	323.31	129520000000	237	0.468005	P09651;Q32P51
Q9NV31	U3 small nucleolar ribonucleoprotein protein IMP3	IMP3	0.0649138	0.902067	-0.00985591			15.4698	15.448	15.5463	15.427	15.565	15.4425	7	7	7	45.1	45.1	45.1	21.85	0	36.223	1023300000	12	0.186452	Q9NV31
P35250	Replication factor C subunit 2	RFC2	0.317321	0.525426	-0.00972875			16.5446	16.51	16.5314	16.5134	16.5337	16.5097	13	13	13	46.6	46.6	46.6	39.157	0	86.419	1844800000	24	0.775023	P35250
Q13148	TAR DNA-binding protein 43	TARDBP	0.160877	0.757396	-0.00966899			17.7966	17.803	17.8392	17.7744	17.7982	17.8371	11	11	11	33.3	33.3	33.3	44.739	0	113.75	4258700000	44	0.428379	Q13148
Q9BRQ6	MICOS complex subunit MIC25	CHCHD6	0.037796	0.941241	-0.00944455			12.8887	12.7996	12.7257	12.8857	12.6564	12.8435	4	4	4	25.1	25.1	25.1	26.457	0	13.988	63394000	5	0.111419	Q9BRQ6
Q9HAN9	Nicotinamide/nicotinic acid mononucleotide adenylyltransferase 1	NMNAT1	0.0578173	0.911988	-0.00939433			14.4892	14.4621	14.3373	14.4448	14.4573	14.3582	2	2	2	7.5	7.5	7.5	31.932	0	4.3576	96488000	2	0.167164	Q9HAN9
Q8IVD9	NudC domain-containing protein 3	NUDCD3	0.0608995	0.907959	-0.00934378			15.7212	15.6585	15.6996	15.7066	15.7565	15.5881	6	6	6	16.9	16.9	16.9	40.822	0	36.175	322650000	9	0.17557	Q8IVD9
P31949	Protein S100-A11;Protein S100-A11, N-terminally processed	S100A11	0.0533194	0.918856	-0.00919596			18.4098	18.4266	18.3047	18.3121	18.3407	18.4607	6	6	6	49.5	49.5	49.5	11.74	0	66.386	29761000000	45	0.154815	P31949
P10586	Receptor-type tyrosine-protein phosphatase F	PTPRF	0.129235	0.803857	-0.00914256			16.3425	16.365	16.3456	16.3473	16.3822	16.2961	11	11	11	8.4	8.4	8.4	212.88	0	42.906	354480000	25	0.351974	P10586;P23468;Q13332
O94906	Pre-mRNA-processing factor 6	PRPF6	0.133078	0.798946	-0.00886854			17.6449	17.5718	17.5975	17.6068	17.572	17.6089	35	35	35	34.8	34.8	34.8	106.92	0	99.535	3013500000	66	0.361409	O94906
Q9H0H5	Rac GTPase-activating protein 1	RACGAP1	0.110482	0.834826	-0.00885201			16.4002	16.3559	16.3432	16.4041	16.3368	16.3319	10	10	10	13.8	13.8	13.8	71.026	0	21.032	547160000	19	0.305271	Q9H0H5
Q8WWA1	Transmembrane protein 40	TMEM40	0.0633439	0.904342	-0.00873407			13.9788	13.8766	13.8934	13.849	13.9732	13.9005	1	1	1	4.7	4.7	4.7	25.495	0	4.6402	42209000	2	0.182205	Q8WWA1
Q53FA7	Quinone oxidoreductase PIG3	TP53I3	0.058856	0.910401	-0.00870577			13.3136	13.2226	13.3958	13.2799	13.3119	13.3141	2	2	2	4.2	4.2	4.2	35.536	0.0080794	1.9314	72631000	3	0.170001	Q53FA7
Q96A00	Protein phosphatase 1 regulatory subunit 14A	PPP1R14A	0.0456756	0.931104	-0.00867494			13.171	13.3841	13.3227	13.3081	13.2584	13.2853	1	1	1	10.9	10.9	10.9	16.693	0	7.7752	35786000	1	0.133602	Q96A00
O75340	Programmed cell death protein 6	PDCD6	0.092264	0.861284	-0.00866191			16.6027	16.6603	16.5875	16.5615	16.6474	16.6155	8	8	8	46.6	46.6	46.6	21.868	0	112.5	1460700000	14	0.258741	O75340
Q9Y5S9	RNA-binding protein 8A	RBM8A	0.163587	0.753426	-0.00863647			17.0306	16.9874	16.9701	16.9998	16.9713	16.991	8	8	8	62.1	62.1	62.1	19.889	0	111.51	3746600000	43	0.434796	Q9Y5S9
Q5SR56	Hippocampus abundant transcript-like protein 1	HIATL1	0.0661583	0.900387	-0.00857226			12.333	12.4684	12.3845	12.4297	12.3732	12.3573	1	1	1	3.6	3.6	3.6	54.545	0	9.9041	17176000	2	0.189811	Q5SR56
Q5VWN6	Protein FAM208B	FAM208B	0.0728164	0.891566	-0.0085659			14.3763	14.2624	14.3935	14.3302	14.3355	14.3407	6	6	6	2.8	2.8	2.8	268.84	0	17.97	79843000	9	0.207663	Q5VWN6
Q99805	Transmembrane 9 superfamily member 2	TM9SF2	0.232869	0.651043	-0.00843557			15.3797	15.4221	15.4223	15.3997	15.398	15.4011	4	4	4	8	8	8	75.775	0	16.712	529960000	7	0.593192	Q99805
Q9Y3A3	MOB-like protein phocein	MOB4	0.0987579	0.850542	-0.00803312			14.397	14.3959	14.3576	14.3257	14.3867	14.4141	4	4	4	20.4	20.4	20.4	26.032	0	11.774	181230000	7	0.275465	Q9Y3A3
Q9Y446	Plakophilin-3	PKP3	0.0355309	0.945987	-0.00802708			15.0703	14.8218	14.987	14.9129	14.9912	14.951	9	9	9	12.4	12.4	12.4	87.081	0	18.512	194730000	12	0.104981	Q9Y446
Q6UWP7	Lysocardiolipin acyltransferase 1	LCLAT1	0.0641127	0.903558	-0.00793489			15.0363	15.0001	14.9604	14.9194	15.0103	15.0433	4	4	4	8.5	8.5	8.5	48.92	0	8.6756	202870000	10	0.184286	Q6UWP7
P07711;Q5NE16;P43235;O60911	Cathepsin L1;Cathepsin L1 heavy chain;Cathepsin L1 light chain;Putative inactive cathepsin L-like protein CTSL3P;Cathepsin K;Cathepsin L2	CTSL;CTSL3P;CTSK;CTSV	0.0592629	0.910114	-0.00783253			13.6417	13.5965	13.6006	13.5613	13.562	13.6919	2	2	2	6.3	6.3	6.3	37.564	0	12.075	130970000	5	0.171112	P07711;Q5NE16;P43235;O60911
Q8TDD1	ATP-dependent RNA helicase DDX54	DDX54	0.0876857	0.867416	-0.00773621			17.0805	16.9799	17.0135	17.0272	16.9962	17.0272	15	15	15	19.3	19.3	19.3	98.594	0	124.4	942000000	33	0.246853	Q8TDD1
O94874	E3 UFM1-protein ligase 1	UFL1	0.241756	0.636529	-0.00762717			15.845	15.8312	15.8529	15.8334	15.8549	15.818	11	11	11	13.9	13.9	13.9	89.594	0	32.901	339360000	20	0.612829	O94874;Q92845
O95391	Pre-mRNA-splicing factor SLU7	SLU7	0.12827	0.805421	-0.00712744			14.9711	15.0221	14.9762	15.0016	14.9595	14.9869	8	8	8	16	16	16	68.386	0	28.853	183130000	12	0.3496	O95391
Q8WVV9	Heterogeneous nuclear ribonucleoprotein L-like	HNRNPLL	0.108226	0.83827	-0.00706228			16.4048	16.3725	16.3812	16.3663	16.35	16.4211	12	11	11	27.1	25.8	25.8	60.082	0	46.05	617240000	22	0.299573	Q8WVV9
Q9UHY7	Enolase-phosphatase E1	ENOPH1	0.0757255	0.885121	-0.00700188			16.6883	16.7864	16.7799	16.733	16.758	16.7425	3	3	3	17.2	17.2	17.2	28.932	0	42.715	440610000	9	0.215403	Q9UHY7
Q6IQ22	Ras-related protein Rab-12	RAB12	0.0784056	0.881272	-0.00692177			16.2161	16.1563	16.1314	16.1246	16.1832	16.1751	6	6	6	27.5	27.5	27.5	27.248	0	14.642	182310000	11	0.222501	Q6IQ22
P50151	Guanine nucleotide-binding protein G(I)/G(S)/G(O) subunit gamma-10	GNG10	0.0347276	0.946838	-0.00640965			14.431	14.3889	14.2829	14.2933	14.4442	14.3461	2	2	2	52.9	52.9	52.9	7.2053	0	21.139	226920000	4	0.102691	P50151
Q9UQ35	Serine/arginine repetitive matrix protein 2	SRRM2	0.164551	0.751681	-0.00631269			18.8425	18.8117	18.7979	18.8027	18.8225	18.808	45	45	45	21.1	21.1	21.1	299.61	0	323.31	8289300000	116	0.437074	Q9UQ35
Q96GQ5	RUS1 family protein C16orf58	C16orf58	0.124543	0.812235	-0.00594584			13.728	13.7279	13.7374	13.7151	13.7017	13.7586	3	3	3	6	6	6	51.017	0	7.3329	166880000	5	0.340395	Q96GQ5
Q05519	Serine/arginine-rich splicing factor 11	SRSF11	0.0389183	0.939201	-0.00593026			15.8445	16.0051	15.8851	15.9404	15.8761	15.9004	8	8	8	17.1	17.1	17.1	53.542	0	61.395	2758300000	17	0.114599	Q05519
P38919	Eukaryotic initiation factor 4A-III;Eukaryotic initiation factor 4A-III, N-terminally processed	EIF4A3	0.0880175	0.867383	-0.00588671			18.1265	18.0783	18.1154	18.1297	18.1071	18.0657	23	18	18	50.4	44.3	44.3	46.871	0	214.49	9073200000	62	0.247717	P38919
O75817	Ribonuclease P protein subunit p20	POP7	0.0282811	0.957375	-0.00588576			12.9632	13.1534	13.0283	12.978	13.1217	13.0276	1	1	1	11.4	11.4	11.4	15.651	0	8.442	22086000	1	0.0841835	O75817
Q9Y6Y8	SEC23-interacting protein	SEC23IP	0.053853	0.917889	-0.00587908			16.7357	16.8323	16.8546	16.8022	16.8172	16.7856	12	12	12	12.5	12.5	12.5	111.08	0	72.198	809820000	18	0.156285	Q9Y6Y8
P16219	Short-chain specific acyl-CoA dehydrogenase, mitochondrial	ACADS	0.041359	0.935832	-0.00577227			12.4493	12.3707	12.3453	12.4457	12.3803	12.3219	2	2	2	5.3	5.3	5.3	44.297	0	6.4591	14661000	3	0.12149	P16219
Q8IXB1	DnaJ homolog subfamily C member 10	DNAJC10	0.0106307	0.982147	-0.00576591			11.429	11.3933	11.4329	11.1031	11.7209	11.4139	3	3	3	3.7	3.7	3.7	91.079	0	6.5697	41767000	3	0.0322481	Q8IXB1
Q02241	Kinesin-like protein KIF23	KIF23	0.160995	0.757574	-0.0057106			16.9383	16.9627	16.9383	16.9272	16.9335	16.9615	17	17	17	18.5	18.5	18.5	110.06	0	74.77	1279000000	34	0.428657	Q02241
P62304	Small nuclear ribonucleoprotein E	SNRPE	0.0450694	0.931674	-0.00568835			15.443	15.3324	15.3018	15.3455	15.3613	15.3533	3	3	3	38	38	38	10.803	0	11.14	3832800000	8	0.131906	P62304
Q5SRE5	Nucleoporin NUP188 homolog	NUP188	0.0815079	0.878062	-0.00566228			16.5326	16.4817	16.5244	16.5406	16.5058	16.4754	9	9	9	6.5	6.5	6.5	196.04	0	40.392	675180000	15	0.230681	Q5SRE5
P49757	Protein numb homolog	NUMB	0.0436797	0.932604	-0.00566133			14.6028	14.6016	14.5045	14.5356	14.6238	14.5325	5	5	3	9.4	9.4	5.8	70.803	0	12.169	211500000	8	0.128014	P49757
Q9Y2T2	AP-3 complex subunit mu-1	AP3M1	0.0340266	0.947832	-0.0055329			13.7782	13.9402	13.8237	13.8588	13.8766	13.7902	3	3	3	9.3	9.3	9.3	46.939	0	5.4479	59335000	3	0.10069	Q9Y2T2;P53677
Q6PCB5	Round spermatid basic protein 1-like protein	RSBN1L	0.0828903	0.87609	-0.00517273			15.156	15.1758	15.1258	15.1298	15.1806	15.1317	10	10	9	12.8	12.8	11.9	94.868	0	17.713	171160000	15	0.234313	Q6PCB5
O14662	Syntaxin-16	STX16	0.0324224	0.951047	-0.00485992			13.3474	13.3618	13.2978	13.3161	13.2583	13.4181	3	3	3	11.4	11.4	11.4	37.031	0	11.273	70809000	4	0.0961002	O14662
Q92968	Peroxisomal membrane protein PEX13	PEX13	0.0269581	0.958804	-0.00478427			13.6688	13.4895	13.5773	13.5159	13.6123	13.593	1	1	1	2.5	2.5	2.5	44.129	0.0024313	2.5382	23926000	2	0.0803559	Q92968
P35080	Profilin-2	PFN2	0.0319414	0.951307	-0.00462055			14.4598	14.4318	14.4279	14.4146	14.5263	14.3648	5	5	5	33.6	33.6	33.6	15.046	0	19.281	532560000	10	0.0947211	P35080
Q15363	Transmembrane emp24 domain-containing protein 2	TMED2	0.0291402	0.955932	-0.00452296			16.467	16.3737	16.4461	16.5089	16.3617	16.4026	5	5	5	24.9	24.9	24.9	22.761	0	35.852	657690000	14	0.0866638	Q15363
P47914	60S ribosomal protein L29	RPL29	0.0333072	0.949656	-0.00451914			17.2922	17.2027	17.1783	17.1862	17.1937	17.2798	8	8	8	36.5	36.5	36.5	17.752	0	22.137	9229500000	37	0.0986335	P47914
O75691	Small subunit processome component 20 homolog	UTP20	0.035207	0.94615	-0.00446129			17.8202	17.7578	17.7666	17.7526	17.7266	17.8519	30	30	30	11.2	11.2	11.2	318.38	0	91.612	1469500000	50	0.104058	O75691
Q9Y5J9	Mitochondrial import inner membrane translocase subunit Tim8 B	TIMM8B	0.0458473	0.931093	-0.00444539			15.9492	15.8783	15.855	15.8553	15.909	15.9048	3	3	3	31.3	31.3	31.3	9.3435	0	11.967	694900000	12	0.134081	Q9Y5J9
Q8IY18	Structural maintenance of chromosomes protein 5	SMC5	0.054562	0.917373	-0.00431506			14.2047	14.2712	14.2727	14.2363	14.2755	14.2239	5	5	5	3.9	3.9	3.9	128.81	0	9.8052	145920000	7	0.158236	Q8IY18
Q9H089	Large subunit GTPase 1 homolog	LSG1	0.0573204	0.912726	-0.00424449			15.7498	15.7444	15.7131	15.7126	15.7049	15.7772	13	13	13	22	22	22	75.225	0	43.248	1410000000	20	0.165804	Q9H089
Q96BH1	E3 ubiquitin-protein ligase RNF25	RNF25	0.0322928	0.95105	-0.0042146			12.859	12.8203	12.895	12.8279	12.9295	12.8044	2	2	2	6.5	6.5	6.5	51.218	0	4.2436	24045000	3	0.0957286	Q96BH1
Q9NXS2	Glutaminyl-peptide cyclotransferase-like protein	QPCTL	0.0230843	0.963947	-0.00420856			14.7389	14.6395	14.5804	14.6081	14.728	14.61	2	2	2	6.5	6.5	6.5	42.924	0	7.6732	231180000	4	0.0690893	Q9NXS2
Q9BSD7	Cancer-related nucleoside-triphosphatase	NTPCR	0.0151409	0.976012	-0.00417328			12.1072	12.2819	12.3812	12.1738	12.2584	12.3254	3	3	3	19.5	19.5	19.5	20.713	0	8.5403	126970000	5	0.0457033	Q9BSD7
O15427	Monocarboxylate transporter 4	SLC16A3	0.0301896	0.954265	-0.00365384			14.3231	14.2298	14.1959	14.2338	14.2289	14.2752	3	3	3	7.1	7.1	7.1	49.469	0	7.1157	185790000	7	0.0896875	O15427
Q9UQR0	Sex comb on midleg-like protein 2	SCML2	0.0252336	0.961231	-0.00360457			13.6283	13.6425	13.744	13.6705	13.7204	13.613	6	6	6	9.1	9.1	9.1	77.256	0	12.203	74726000	10	0.0753514	Q9UQR0
Q9Y4W2	Ribosomal biogenesis protein LAS1L	LAS1L	0.0434951	0.932984	-0.00353241			16.8265	16.7561	16.8271	16.7969	16.776	16.8262	19	19	19	30.1	30.1	30.1	83.064	0	63.974	2516500000	33	0.127496	Q9Y4W2
O15439	Multidrug resistance-associated protein 4	ABCC4	0.0229195	0.96393	-0.00332133			15.4135	15.5439	15.5246	15.4927	15.5352	15.4442	5	5	4	4.5	4.5	3.8	149.52	0	30.971	351510000	9	0.0686082	O15439
Q6SPF0	Atherin	SAMD1	0.0127619	0.978404	-0.00323391			11.8464	11.595	11.7243	11.7102	11.7948	11.6509	1	1	1	4.5	4.5	4.5	56.051	0	7.804	35750000	2	0.0386223	Q6SPF0
O00159	Unconventional myosin-Ic	MYO1C	0.0526747	0.919719	-0.00320435			18.4829	18.5025	18.5165	18.527	18.4633	18.5019	39	39	39	39	39	39	121.68	0	268.41	6428400000	78	0.153037	O00159;Q8N1T3;A7E2Y1;Q9Y2K3
Q16629	Serine/arginine-rich splicing factor 7	SRSF7	0.0313968	0.952249	-0.00316048			17.1991	17.2655	17.2132	17.2762	17.1867	17.2055	13	13	12	39.5	39.5	39.5	27.366	0	75.515	7413900000	50	0.0931581	Q16629
P16220	Cyclic AMP-responsive element-binding protein 1	CREB1	0.0148869	0.975431	-0.00308196			14.2702	14.4843	14.3201	14.3252	14.3998	14.3404	2	2	1	6.2	6.2	4.1	36.688	0.00026219	3.782	91769000	2	0.0449489	P16220
P40937	Replication factor C subunit 5	RFC5	0.0418625	0.934802	-0.00293668			15.4514	15.4231	15.479	15.4796	15.4187	15.4464	5	5	5	19.4	19.4	19.4	38.496	0	20.424	212310000	10	0.122908	P40937
Q96DB5	Regulator of microtubule dynamics protein 1	RMDN1	0.0232795	0.964095	-0.00285943			14.4975	14.3582	14.4364	14.4365	14.4344	14.4126	6	6	6	19.4	19.4	19.4	35.808	0	12.482	173300000	9	0.0696594	Q96DB5
O96013	Serine/threonine-protein kinase PAK 4	PAK4	0.0322919	0.950809	-0.00269667			14.5185	14.4621	14.5151	14.4648	14.537	14.4858	5	5	5	10.2	10.2	10.2	64.071	0	10.358	126050000	9	0.0957259	O96013;Q9P286
O95372	Acyl-protein thioesterase 2	LYPLA2	0.0076934	0.986558	-0.00219027			13.1214	13.1032	13.2018	13.1237	13.3007	12.9954	5	5	5	22.9	22.9	22.9	24.737	0	12.677	261180000	7	0.0234143	O95372
Q86YP4	Transcriptional repressor p66-alpha	GATAD2A	0.0267335	0.958877	-0.00216293			16.887	16.8217	16.8412	16.8195	16.884	16.8399	19	19	18	34.3	34.3	32.5	68.062	0	115.38	731310000	33	0.0797052	Q86YP4
Q08170	Serine/arginine-rich splicing factor 4	SRSF4	0.0134069	0.977594	-0.00213973			14.9688	15.0615	14.8912	14.9713	14.9389	15.0049	8	4	4	14.2	7.1	7.1	56.678	0	10.575	275010000	7	0.0405457	Q08170
Q5T1C6	Acyl-coenzyme A thioesterase THEM4	THEM4	0.0111056	0.98115	-0.00210857			13.3621	13.2839	13.3533	13.3526	13.2223	13.4181	3	3	3	14.6	14.6	14.6	27.129	0	10.977	72565000	4	0.033671	Q5T1C6
O60888	Protein CutA	CUTA	0.0155038	0.975639	-0.00201511			14.4964	14.4977	14.6085	14.5569	14.5509	14.4887	3	3	3	26.3	26.3	26.3	19.116	0	15.754	1774400000	6	0.04678	O60888
O15254	Peroxisomal acyl-coenzyme A oxidase 3	ACOX3	0.00965954	0.983115	-0.00197633			11.6598	11.7932	11.6099	11.6451	11.7642	11.6476	2	2	2	3.6	3.6	3.6	77.628	0.0010038	2.9973	39982000	2	0.0293338	O15254
O95453	Poly(A)-specific ribonuclease PARN	PARN	0.0772112	0.883257	-0.00197029			16.8449	16.8246	16.8274	16.843	16.8243	16.8237	15	15	15	23	23	23	73.45	0	37.995	449940000	20	0.219342	O95453
Q9Y4B6	Protein VPRBP	VPRBP	0.00505083	0.991342	-0.00194295			11.5665	11.8103	11.998	11.805	11.7561	11.808	2	2	2	1.7	1.7	1.7	169.01	0	4.6208	29762000	2	0.0154176	Q9Y4B6
P10109	Adrenodoxin, mitochondrial	FDX1	0.0174701	0.972408	-0.00189908			15.4886	15.4488	15.5355	15.4383	15.5047	15.5242	5	5	5	22.8	22.8	22.8	19.393	0	10.937	291920000	9	0.052601	P10109
Q92545	Transmembrane protein 131	TMEM131	0.0132983	0.977583	-0.00180912			11.1937	11.2905	11.2649	11.2268	11.2017	11.3152	2	2	2	1.2	1.2	1.2	205.14	0	4.0064	4844300	2	0.040222	Q92545
Q8N684	Cleavage and polyadenylation specificity factor subunit 7	CPSF7	0.0197283	0.969646	-0.0018088			17.0513	17.031	16.977	16.9775	17.0476	17.0288	10	10	10	24	24	24	52.049	0	46.708	1815300000	24	0.0592564	Q8N684
P18031	Tyrosine-protein phosphatase non-receptor type 1	PTPN1	0.028244	0.957219	-0.00175794			17.4714	17.4878	17.5138	17.5214	17.4643	17.482	15	15	15	41.1	41.1	41.1	49.966	0	64.224	1664600000	40	0.0840763	P18031
O94776	Metastasis-associated protein MTA2	MTA2	0.0272934	0.958463	-0.00173823			18.0934	18.1153	18.0576	18.1081	18.0627	18.0903	30	30	24	45.2	45.2	38.6	75.022	0	157.17	3773900000	64	0.0813271	O94776
Q9BTD8	RNA-binding protein 42	RBM42	0.0163615	0.97389	-0.00152429			15.8091	15.764	15.7237	15.7876	15.7773	15.7273	7	7	7	20.4	20.4	20.4	50.413	0	25.97	432040000	14	0.0493222	Q9BTD8
Q9UBQ7	Glyoxylate reductase/hydroxypyruvate reductase	GRHPR	0.0102005	0.982675	-0.00147565			13.6644	13.5662	13.6824	13.6926	13.6307	13.5853	4	4	4	14.9	14.9	14.9	35.668	0	9.3778	251910000	8	0.030958	Q9UBQ7
P98175	RNA-binding protein 10	RBM10	0.0167905	0.973748	-0.00147565			17.4835	17.4454	17.3959	17.4652	17.4154	17.4399	21	21	19	24.9	24.9	23.4	103.53	0	137.6	1384900000	43	0.0505919	P98175
Q9UJV9	Probable ATP-dependent RNA helicase DDX41	DDX41	0.0149539	0.97586	-0.00140317			14.6694	14.7502	14.7083	14.7474	14.6783	14.698	8	8	8	12.7	12.7	12.7	69.837	0	24.049	329190000	16	0.0451479	Q9UJV9
P49591	Serine--tRNA ligase, cytoplasmic	SARS	0.020381	0.968877	-0.0013663			16.5097	16.5805	16.5599	16.5358	16.562	16.5482	12	12	12	23.2	23.2	23.2	58.777	0	34.805	1764000000	23	0.0611742	P49591
Q9C005	Protein dpy-30 homolog	DPY30	0.0135884	0.977537	-0.00118319			16.2158	16.194	16.1691	16.1964	16.2333	16.1455	3	3	3	27.3	27.3	27.3	11.25	0	24.865	2232200000	8	0.0410864	Q9C005
Q3B726	DNA-directed RNA polymerase I subunit RPA43	TWISTNB	0.0140812	0.976783	-0.00116571			12.8821	12.9648	12.9074	12.9344	12.9234	12.8931	2	2	2	10.1	10.1	10.1	37.432	0	7.2881	97857000	3	0.0425535	Q3B726
O60563	Cyclin-T1	CCNT1	0.00740178	0.98721	-0.00111294			13.9394	14.0504	14.0291	14.0714	13.9957	13.9484	4	4	4	9.5	9.5	9.5	80.684	0	35.814	166360000	6	0.0225341	O60563
Q96SY0	von Willebrand factor A domain-containing protein 9	VWA9	0.0116505	0.980392	-0.000815709			14.4677	14.4406	14.4362	14.4792	14.4549	14.408	5	5	5	13.5	13.5	13.5	57.47	0	22.267	375200000	6	0.035302	Q96SY0
Q9UMD9	Collagen alpha-1(XVII) chain;120 kDa linear IgA disease antigen;97 kDa linear IgA disease antigen	COL17A1	0.00532512	0.991217	-0.00080363			16.8026	16.6983	16.6446	16.7211	16.6819	16.7401	10	10	10	7.7	7.7	7.7	150.42	0	35.644	544740000	22	0.0162498	Q9UMD9
Q9NPA0	ER membrane protein complex subunit 7	EMC7	0.00575523	0.990588	-0.000792821			13.7628	13.6403	13.6827	13.7147	13.7285	13.6403	3	3	3	16.1	16.1	16.1	26.47	0	12.692	401920000	6	0.0175538	Q9NPA0
P08237	ATP-dependent 6-phosphofructokinase, muscle type	PFKM	0.00379248	0.993625	-0.000629107			14.4518	14.4596	14.5002	14.4223	14.574	14.4133	8	5	5	13.1	9.6	9.6	85.182	0	22.29	239390000	8	0.011593	P08237
Q8NBU5	ATPase family AAA domain-containing protein 1	ATAD1	0.0048216	0.991507	-0.000611941			15.3766	15.2906	15.2355	15.3116	15.2887	15.3005	8	8	8	20.5	20.5	20.5	40.744	0	17.775	564140000	14	0.0147216	Q8NBU5
Q3MHD2	Protein LSM12 homolog	LSM12	0.00415992	0.992887	-0.000585556			15.697	15.5803	15.5876	15.5687	15.6406	15.6539	4	4	4	20.5	20.5	20.5	21.701	0	29.931	536760000	10	0.0127109	Q3MHD2
Q96T60	Bifunctional polynucleotide phosphatase/kinase;Polynucleotide 3-phosphatase;Polynucleotide 5-hydroxyl-kinase	PNKP	0.00208894	0.996265	-0.000435193			13.0538	13.0124	12.8531	12.9917	13.012	12.9144	4	4	4	8.3	8.3	8.3	57.076	0	9.3252	79635000	5	0.00639793	Q96T60
Q9NQW7	Xaa-Pro aminopeptidase 1	XPNPEP1	0.00257684	0.99601	-0.000411034			14.7444	14.7296	14.6359	14.7463	14.7383	14.624	4	4	4	6.4	6.4	6.4	69.917	0	9.2889	84808000	7	0.00788786	Q9NQW7
P61586	Transforming protein RhoA	RHOA	0.00548888	0.991163	-0.000410716			16.4001	16.3408	16.3361	16.3359	16.358	16.382	9	9	5	42.5	42.5	22.8	21.768	0	33.366	3035000000	29	0.0167464	P61586
O75448	Mediator of RNA polymerase II transcription subunit 24	MED24	0.00168167	0.996538	-0.000398318			14.6922	14.487	14.5629	14.6675	14.4985	14.575	4	4	4	5.3	5.3	5.3	110.3	0	15.669	229260000	5	0.00515295	O75448
P02656	Apolipoprotein C-III	APOC3	0.00162052	0.996376	-0.000265757			11.422	11.5143	11.5168	11.5565	11.4061	11.4896	1	1	1	16.2	16.2	16.2	10.852	0	7.7521	10774000	1	0.00496593	P02656
Q12789	General transcription factor 3C polypeptide 1	GTF3C1	0.00132655	0.997084	-0.000114441			16.2904	16.2302	16.2644	16.2277	16.3031	16.2538	13	13	13	7.9	7.9	7.9	238.87	0	111.46	714980000	24	0.00406645	Q12789
Q9H553	Alpha-1,3/1,6-mannosyltransferase ALG2	ALG2	0.000322032	0.999201	5.59489e-05			16.0339	16.1937	16.0896	16.1413	16.0424	16.1337	6	6	6	18.5	18.5	18.5	47.091	0	18.213	1324000000	11	-0.000988308	Q9H553
Q02750	Dual specificity mitogen-activated protein kinase kinase 1	MAP2K1	0.00208793	0.996018	0.000296275			13.0442	13.095	13.0862	13.1486	13.0799	12.9978	5	2	2	13	5.9	5.9	43.439	0.00051733	3.5164	62180000	2	-0.00639484	Q02750
P04114	Apolipoprotein B-100;Apolipoprotein B-48	APOB	0.0023579	0.996076	0.000516256			15.151	15.0485	14.9929	14.9559	15.1126	15.1255	5	4	4	0.9	0.7	0.7	515.6	0	5.4781	209320000	7	-0.00721947	P04114
Q9NQ88	Fructose-2,6-bisphosphatase TIGAR	TIGAR	0.00723728	0.987386	0.000596364			15.325	15.3775	15.402	15.3744	15.3909	15.341	5	5	5	27.8	27.8	27.8	30.062	0	30.516	274440000	9	-0.0220374	Q9NQ88
Q8WYH8	Inhibitor of growth protein 5	ING5	0.00908901	0.983789	0.000629425			15.0659	15.0202	15.0061	15.0193	15.0591	15.0157	2	2	2	6.2	6.2	6.2	27.75	0.00051533	3.4497	73787000	4	-0.0276187	Q8WYH8
Q5RKV6	Exosome complex component MTR3	EXOSC6	0.0149069	0.975675	0.000858307			16.0179	15.9856	16.0437	16.0143	16.0331	16.0022	7	7	7	33.5	33.5	33.5	28.235	0	36.682	1411800000	22	-0.0450084	Q5RKV6
Q13206	Probable ATP-dependent RNA helicase DDX10	DDX10	0.0184848	0.971559	0.000984192			15.528	15.5115	15.497	15.5015	15.4946	15.5434	9	9	9	10.5	10.5	10.5	100.89	0	28.38	538260000	19	-0.0555954	Q13206
Q96EH3	Mitochondrial assembly of ribosomal large subunit protein 1	MALSU1	0.00432812	0.992462	0.00107161			13.8231	13.9745	13.9986	14.049	13.851	13.8993	2	2	2	12	12	12	26.17	0	7.3191	58451000	4	-0.0132223	Q96EH3
P84098	60S ribosomal protein L19	RPL19	0.0178529	0.972085	0.00109291			17.0844	17.1191	17.069	17.064	17.1068	17.105	12	12	12	36.7	36.7	36.7	23.466	0	66.271	8635700000	42	-0.0537313	P84098
Q92841	Probable ATP-dependent RNA helicase DDX17	DDX17	0.027825	0.958005	0.00121371			18.7075	18.7042	18.7076	18.687	18.7001	18.7359	36	27	27	51.9	41.6	41.6	80.272	0	252.64	11213000000	103	-0.0828651	Q92841
Q96CB8	Integrator complex subunit 12	INTS12	0.0104166	0.982616	0.00122388			14.22	14.095	14.1374	14.1447	14.1354	14.176	2	2	2	4.1	4.1	4.1	48.807	0	5.1709	40969000	3	-0.0316063	Q96CB8
P07947;P06241	Tyrosine-protein kinase Yes;Tyrosine-protein kinase Fyn	YES1;FYN	0.0204927	0.968897	0.00125313			16.3269	16.2739	16.2861	16.2813	16.3218	16.2875	8	8	4	13.8	13.8	6.1	60.801	0	17.309	1081600000	12	-0.061502	P07947;P06241;P06239;P08631
P47813;O14602	Eukaryotic translation initiation factor 1A, X-chromosomal;Eukaryotic translation initiation factor 1A, Y-chromosomal	EIF1AX;EIF1AY	0.0129147	0.978065	0.00130717			16.4685	16.4253	16.4921	16.4113	16.4758	16.5027	11	11	11	59	59	59	16.46	0	37.088	3033600000	22	-0.0390783	P47813;O14602
P54764	Ephrin type-A receptor 4	EPHA4	0.0140138	0.976726	0.00141652			15.7128	15.6372	15.6258	15.6282	15.6569	15.695	9	8	7	11.2	10	8.7	109.86	0	29.646	183640000	18	-0.0423532	P54764
Q9NXV2	BTB/POZ domain-containing protein KCTD5	KCTD5	0.00695702	0.987988	0.00144164			12.1772	12.2695	12.1929	12.2547	12.2958	12.0934	2	2	2	10.7	10.7	10.7	26.092	0.0054322	2.1664	21540000	2	-0.0211907	Q9NXV2
Q8NFW8	N-acylneuraminate cytidylyltransferase	CMAS	0.0233702	0.964224	0.00155958			16.4014	16.3708	16.3791	16.3562	16.3753	16.4245	8	8	8	21	21	21	48.379	0	32.306	688310000	22	-0.0699241	Q8NFW8
P63261;P60709	Actin, cytoplasmic 2;Actin, cytoplasmic 2, N-terminally processed;Actin, cytoplasmic 1;Actin, cytoplasmic 1, N-terminally processed	ACTG1;ACTB	0.0215108	0.967171	0.00178973			22.1512	22.1866	22.1266	22.1794	22.1134	22.177	32	32	14	82.9	82.9	49.9	41.792	0	323.31	1217900000000	825	-0.0644874	P63261;P60709;Q6S8J3;A5A3E0;P0CG38;Q562R1;Q9BYX7
P14678;P63162	Small nuclear ribonucleoprotein-associated proteins B and B;Small nuclear ribonucleoprotein-associated protein N	SNRPB;SNRPN	0.0463504	0.930571	0.00197474			16.9443	16.9836	16.9841	16.9665	16.9664	16.985	8	8	8	36.2	36.2	36.2	24.61	0	49.841	8197900000	42	-0.135486	P14678;P63162
Q8N7H5	RNA polymerase II-associated factor 1 homolog	PAF1	0.0217949	0.966656	0.0020682			16.5018	16.4782	16.5063	16.5564	16.4547	16.4814	9	9	9	19.4	19.4	19.4	59.975	0	29.838	621470000	18	-0.0653196	Q8N7H5
P51948	CDK-activating kinase assembly factor MAT1	MNAT1	0.0232091	0.964001	0.00209618			15.6028	15.547	15.5067	15.5605	15.5317	15.5705	2	2	2	7.4	7.4	7.4	35.823	0	8.7245	160820000	9	-0.0694538	P51948
P55199	RNA polymerase II elongation factor ELL	ELL	0.007192	0.987386	0.00211589			12.2547	12.2319	12.2535	12.1316	12.4399	12.175	2	2	2	4.3	4.3	4.3	68.264	0	7.9944	62441000	3	-0.0219006	P55199
Q9UH62	Armadillo repeat-containing X-linked protein 3	ARMCX3	0.0196175	0.969622	0.00218582			14.5683	14.4768	14.504	14.5651	14.4782	14.5122	3	3	3	7.7	7.7	7.7	42.5	0	7.5485	55712000	4	-0.0589306	Q9UH62
Q8N357	Solute carrier family 35 member F6	SLC35F6	0.00965552	0.98287	0.00223319			12.7489	12.8183	12.9923	12.8216	12.8437	12.901	3	3	3	8.9	8.9	8.9	40.214	0	8.0057	254450000	7	-0.0293217	Q8N357
O14562	Ubiquitin domain-containing protein UBFD1	UBFD1	0.0182036	0.971742	0.00225163			14.7442	14.8033	14.769	14.7825	14.8347	14.706	3	3	3	12.6	12.6	12.6	33.382	0	8.3056	114540000	7	-0.0547663	O14562
Q99496	E3 ubiquitin-protein ligase RING2	RNF2	0.0177257	0.972111	0.00240898			15.1112	15.0588	14.9973	15.0109	15.0473	15.1163	3	3	3	11.9	11.9	11.9	37.655	0	10.746	120310000	4	-0.0533559	Q99496
P48637	Glutathione synthetase	GSS	0.0871766	0.868234	0.0024306			14.6031	14.6165	14.6365	14.6206	14.6247	14.618	7	7	7	16.2	16.2	16.2	52.384	0	25.924	564420000	11	-0.245526	P48637
Q3ZAQ7	Vacuolar ATPase assembly integral membrane protein VMA21	VMA21	0.0276822	0.95804	0.00253042			14.2245	14.2733	14.2554	14.2999	14.2552	14.2058	1	1	1	11.9	11.9	11.9	11.354	0	3.954	217180000	7	-0.0824521	Q3ZAQ7
Q8NCW5	NAD(P)H-hydrate epimerase	APOA1BP	0.0431574	0.933398	0.00253169			17.9774	17.9414	17.9641	17.9556	17.9961	17.9387	9	9	9	44.8	44.8	44.8	31.674	0	110.44	3548400000	30	-0.126548	Q8NCW5
Q8WUM9	Sodium-dependent phosphate transporter 1	SLC20A1	0.0237222	0.964079	0.00273291			15.5795	15.5048	15.5325	15.6046	15.5175	15.5029	6	6	6	8.8	8.8	8.8	73.699	0	11.364	489330000	10	-0.0709509	Q8WUM9
P37108	Signal recognition particle 14 kDa protein	SRP14	0.0399783	0.93772	0.00295194			17.7017	17.7544	17.7793	17.768	17.7334	17.7429	9	9	9	67.6	67.6	67.6	14.57	0	81.574	7336800000	37	-0.117596	P37108
Q15014	Mortality factor 4-like protein 2	MORF4L2	0.0195048	0.969512	0.00313314			15.0182	14.9897	15.0462	15.0316	14.9282	15.1037	6	6	6	19.1	19.1	19.1	32.307	0	16.073	170160000	7	-0.0585989	Q15014
Q8WXH0	Nesprin-2	SYNE2	0.0100014	0.982677	0.00315094			11.8499	11.996	11.7671	12.006	11.8845	11.7318	1	1	1	0.2	0.2	0.2	796.43	0	5.5439	8601200	1	-0.0303605	Q8WXH0
P48230	Transmembrane 4 L6 family member 4	TM4SF4	0.0150066	0.976015	0.00315507			15.0329	14.8684	14.9478	15.0091	14.8511	14.9983	1	1	1	3.5	3.5	3.5	21.396	0.0065314	2.0425	717560000	5	-0.0453043	P48230
P39060	Collagen alpha-1(XVIII) chain;Endostatin	COL18A1	0.0454951	0.930995	0.00320339			14.3949	14.3914	14.3752	14.3801	14.3561	14.4348	5	5	5	4	4	4	178.19	0	18.053	444880000	7	-0.133097	P39060
Q9Y2X0	Mediator of RNA polymerase II transcription subunit 16	MED16	0.0165011	0.974237	0.00337505			13.651	13.6124	13.4522	13.5185	13.5867	13.6205	2	2	2	2.2	2.2	2.2	96.792	0	4.2815	19431000	4	-0.0497357	Q9Y2X0
P09661	U2 small nuclear ribonucleoprotein A	SNRPA1	0.0350002	0.946418	0.00338999			17.5474	17.4588	17.4633	17.4651	17.4957	17.5188	16	16	16	46.3	46.3	46.3	28.415	0	82.342	4539500000	43	-0.103469	P09661
P49959	Double-strand break repair protein MRE11A	MRE11A	0.0597125	0.909777	0.00339476			15.9287	15.9912	15.9641	15.9801	15.9594	15.9547	13	13	13	16.8	16.8	16.8	80.592	0	25.951	466680000	25	-0.172338	P49959
Q8NG31	Protein CASC5	CASC5	0.0112774	0.980601	0.00341733			13.0013	13.2608	13.2574	13.2257	13.2295	13.0746	2	2	2	0.6	0.6	0.6	265.39	0.0024337	2.5428	26520000	3	-0.0341855	Q8NG31
P61326;Q96A72	Protein mago nashi homolog;Protein mago nashi homolog 2	MAGOH;MAGOHB	0.0249718	0.961594	0.00342369			17.391	17.3534	17.4936	17.4221	17.4451	17.381	8	8	8	57.5	57.5	57.5	17.163	0	62.117	4212500000	34	-0.07459	P61326;Q96A72
Q5HYK3	2-methoxy-6-polyprenyl-1,4-benzoquinol methylase, mitochondrial	COQ5	0.0245103	0.962598	0.00363859			12.9203	13.0197	13.0776	12.9827	12.9999	13.0459	4	4	4	15.9	15.9	15.9	37.14	0	16.118	734760000	8	-0.0732471	Q5HYK3
Q6PJG6	BRCA1-associated ATM activator 1	BRAT1	0.048009	0.927164	0.00371075			13.2086	13.182	13.2019	13.2425	13.1554	13.2057	3	3	3	6	6	6	88.118	0	10.653	98778000	4	-0.140109	Q6PJG6
P63272	Transcription elongation factor SPT4	SUPT4H1	0.0480594	0.92749	0.0038449			15.2565	15.2384	15.1684	15.2164	15.2352	15.2231	2	2	2	20.5	20.5	20.5	13.193	0	9.2009	186120000	4	-0.140249	P63272
Q8NFF5	FAD synthase;Molybdenum cofactor biosynthesis protein-like region;FAD synthase region	FLAD1	0.0180692	0.971769	0.00407982			14.4853	14.4295	14.4443	14.4281	14.3474	14.5958	3	3	3	6.1	6.1	6.1	65.265	0	17.102	35820000	3	-0.0543698	Q8NFF5
Q9BSJ2	Gamma-tubulin complex component 2	TUBGCP2	0.0253044	0.961415	0.00425084			13.3781	13.242	13.2106	13.2919	13.2373	13.3143	3	3	3	3.2	3.2	3.2	102.53	0	4.5422	44274000	3	-0.0755573	Q9BSJ2
P10644	cAMP-dependent protein kinase type I-alpha regulatory subunit;cAMP-dependent protein kinase type I-alpha regulatory subunit, N-terminally processed	PRKAR1A	0.0460378	0.930866	0.00432301			14.5364	14.4967	14.5947	14.5231	14.5432	14.5744	6	6	5	15.7	15.7	13.9	42.981	0	25.833	382300000	8	-0.134613	P10644
P29317	Ephrin type-A receptor 2	EPHA2	0.0456132	0.93103	0.00444349			18.2332	18.1877	18.1245	18.1812	18.1706	18.207	22	22	20	27.8	27.8	25.8	108.27	0	131.65	2578200000	55	-0.133427	P29317;P54762;P54753;P29323;P54760;Q15375;Q9UF33;Q06187;P29322
Q9P2K5	Myelin expression factor 2	MYEF2	0.011439	0.980455	0.00458654			10.3826	10.7682	10.6279	10.6353	10.463	10.6941	2	2	2	5.5	5.5	5.5	64.121	0.0024231	2.4965	4672600	2	-0.0346694	Q9P2K5
P78346	Ribonuclease P protein subunit p30	RPP30	0.0240199	0.963401	0.00474517			13.8119	13.7652	13.6847	13.6502	13.8018	13.824	3	3	3	10.4	10.4	10.4	29.321	0	7.2191	77943000	6	-0.0718188	P78346
Q96G25	Mediator of RNA polymerase II transcription subunit 8	MED8	0.0299536	0.954693	0.00491778			12.6055	12.5108	12.6501	12.617	12.6428	12.5213	2	2	2	9.7	9.7	9.7	29.08	0.00076104	3.2115	113670000	3	-0.0890078	Q96G25
Q9Y3D3	28S ribosomal protein S16, mitochondrial	MRPS16	0.0972376	0.85289	0.00504271			14.6713	14.6146	14.6678	14.6553	14.6516	14.6619	5	5	5	44.5	44.5	44.5	15.345	0	11.627	523800000	11	-0.271564	Q9Y3D3
Q9NUL7	Probable ATP-dependent RNA helicase DDX28	DDX28	0.0608331	0.907941	0.00517241			15.2165	15.1937	15.2189	15.1623	15.2226	15.2597	5	5	5	11.7	11.7	11.7	59.58	0	41.653	242860000	8	-0.175389	Q9NUL7
[truncated: 2,061 more rows]

## Sheet: Figure 4H 
Mutation Primer Sequences information for WDR5 D172A and Y191A mutants
[truncated: 5 more rows]

[truncated: 44 more sheets: Figure 5D, Figure 5E, Figure 5I &15D, Figure 6A&S16, Figure 6B&S16, Figure 6C&S16, Figure 6E,K&S18A, Figure 6F,L&S18B, Figure 6G, Figure 6H,I, Figure 7A, Figure 7B,C, Figure 7D, Figure 7E, Figure 7F, Figure 8A, Figure 8B, Figure 8C,D,E, Figure 8F, Figure 8G …]
